# Supplementary material for: Disrupting the LC3 Interaction Region (LIR) Binding of Selective Autophagy Receptors Sensitizes AML Cell Lines to Cytarabine
Source: Front Cell Dev Biol. 2020 Mar 31;8:208. doi: 10.3389/fcell.2020.00208 (PMC7137635; doi:10.3389/fcell.2020.00208)
Supplement: TABLE S1 — Complete datasets from co-immunoprecipitation and mass spectrometry used to generate Christmas tree plots in Figures 4D–F. Enrichment of OPTN.LC3Bv vs LC3Bwt detected peptides. Enrichment of NDP52.LC3Bv vs LC3Bwt detected peptides. Enrichment of p62.GATE-16v vs GATE-16wt detected peptides. [file Table_1.xlsx]

## Sheet: OPTN.LC3Bv_postperseus
LFQ intensity OPTN.LC3bv_1	LFQ intensity OPTN.LC3bv_2	LFQ intensity OPTN.LC3Bv_3	LFQ intensity LC3Bwt_1	LFQ intensity LC3Bwt_2	LFQ intensity LC3Bwt_3	Majority protein IDs	Protein names	Gene names	Significant difference OPTN.LC3Bv over LC3Bwt	log2 ratio OPTN.LC3Bv over LC3Bwt	-Log Student's T-test p-value OPTN.LC3Bv over LC3Bwt	GOBP name	GOMF name	GOCC name	KEGG name	Peptides	Razor + unique peptides	Unique peptides	Sequence coverage [%]	Unique + razor sequence coverage [%]	Unique sequence coverage [%]	Mol. weight [kDa]	Q-value	Score	Intensity	log 10 intensity	MS/MS count	-Log Student's T-test p-value LFQ intensity OPTN.LC3Bv LFQ intensity LC3Bwt	Student's T-test q-value LFQ intensity OPTN.LC3Bv LFQ intensity LC3Bwt	Student's T-test Difference LFQ intensity OPTN.LC3Bv LFQ intensity LC3Bwt	Student's T-test Test statistic LFQ intensity OPTN.LC3Bv LFQ intensity LC3Bwt	Protein IDs	Majority protein IDs	Protein names	Gene names
24.872	25.5514	24.9559	NaN	17.6784	NaN	Q8NEM2	SHC SH2 domain-binding protein 1	SHCBP1	+	7.66412	5.07726	biological regulation;cell surface receptor linked signaling pathway;cellular process;cellular response to chemical stimulus;cellular response to fibroblast growth factor stimulus;cellular response to growth factor stimulus;cellular response to organic substance;cellular response to stimulus;enzyme linked receptor protein signaling pathway;fibroblast growth factor receptor signaling pathway;regul…				28	28	28	57.3	57.3	57.3	75.69	0	323.31	85263000	7.93076	111	5.07726	0	7.66412	29.0401	Q8NEM2	Q8NEM2	SHC SH2 domain-binding protein 1	SHCBP1
25.096	25.2003	25.5606	NaN	18.5995	NaN	Q96CV9	Optineurin	OPTN	+	7.18768	4.39929	autophagy;biological regulation;catabolic process;cell communication;cell cycle;cell cycle process;cell death;cellular catabolic process;cellular component organization;cellular component organization at cellular level;cellular component organization or biogenesis;cellular component organization or biogenesis at cellular level;cellular metabolic process;cellular process;cellular response to exter…	binding;enzyme binding;GTPase binding;identical protein binding;K63-linked polyubiquitin binding;polyubiquitin binding;protein binding;protein C-terminus binding;Rab GTPase binding;Ras GTPase binding;small conjugating protein binding;small GTPase binding;ubiquitin binding	autophagic vacuole;cell part;cytoplasm;cytoplasmic membrane-bounded vesicle;cytoplasmic part;cytoplasmic vesicle;cytosol;endosome;Golgi apparatus;Golgi apparatus part;Golgi membrane;intracellular membrane-bounded organelle;intracellular organelle;intracellular organelle part;intracellular part;membrane;membrane-bounded organelle;membrane-bounded vesicle;nuclear part;nucleoplasm;nucleus;organelle;…		23	23	23	46.4	46.4	46.4	65.92	0	323.31	104040000	8.0172	99	4.39929	0	7.18768	19.6104	Q96CV9	Q96CV9	Optineurin	OPTN
26.5748	26.925	26.6206	NaN	19.8529	22.0886	Q92900	Regulator of nonsense transcripts 1	UPF1	+	7.16169	1.98726	biological regulation;biosynthetic process;catabolic process;cellular biosynthetic process;cellular catabolic process;cellular macromolecule biosynthetic process;cellular macromolecule catabolic process;cellular macromolecule metabolic process;cellular metabolic process;cellular nitrogen compound metabolic process;cellular process;cellular response to stimulus;cellular response to stress;DNA meta…	adenyl nucleotide binding;adenyl ribonucleotide binding;ATP binding;ATPase activity;ATPase activity, coupled;ATP-dependent helicase activity;ATP-dependent RNA helicase activity;binding;catalytic activity;cation binding;chromatin binding;DNA binding;helicase activity;hydrolase activity;hydrolase activity, acting on acid anhydrides;hydrolase activity, acting on acid anhydrides, in phosphorus-contai…	cell part;chromatin;chromosomal part;cytoplasm;cytoplasmic mRNA processing body;cytoplasmic part;cytosol;exon-exon junction complex;intracellular membrane-bounded organelle;intracellular non-membrane-bounded organelle;intracellular organelle;intracellular organelle part;intracellular part;macromolecular complex;membrane-bounded organelle;non-membrane-bounded organelle;nuclear part;nucleoplasm;nuc…	mRNA surveillance pathway;RNA transport	49	49	49	51.8	51.8	51.8	124.34	0	323.31	192210000	8.28378	232	1.98726	0.01	7.16169	4.56527	Q92900	Q92900	Regulator of nonsense transcripts 1	UPF1
23.6634	24.4237	23.852	NaN	NaN	NaN	Q9H0H5	Rac GTPase-activating protein 1	RACGAP1	+	6.69961	4.58777	actin cytoskeleton organization;actin filament-based process;actomyosin structure organization;anion transport;antigen processing and presentation;antigen processing and presentation of exogenous antigen;antigen processing and presentation of exogenous peptide antigen;antigen processing and presentation of exogenous peptide antigen via MHC class II;antigen processing and presentation of peptide a…	alpha-tubulin binding;beta-tubulin binding;binding;cation binding;cytoskeletal protein binding;enzyme activator activity;enzyme binding;enzyme regulator activity;gamma-tubulin binding;GTPase activator activity;GTPase regulator activity;ion binding;kinase binding;lipid binding;metal ion binding;microtubule binding;nucleoside-triphosphatase regulator activity;phosphatidylinositol binding;phosphatid…	acrosomal vesicle;cell division site part;cell part;centralspindlin complex;cleavage furrow;cytoplasmic membrane-bounded vesicle;cytoplasmic part;cytoplasmic vesicle;cytoskeletal part;cytosol;extracellular membrane-bounded organelle;extracellular organelle;extracellular region part;extracellular vesicular exosome;extrinsic to internal side of plasma membrane;extrinsic to membrane;extrinsic to pla…		16	16	16	31.8	31.8	31.8	71.026	0	186.06	36137000	7.55795	36	4.58777	0	6.69961	21.8763	Q9H0H5	Q9H0H5	Rac GTPase-activating protein 1	RACGAP1
23.8281	24.9363	23.6067	NaN	NaN	18.4254	Q02241	Kinesin-like protein KIF23	KIF23	+	6.69567	3.19053	antigen processing and presentation;antigen processing and presentation of exogenous antigen;antigen processing and presentation of exogenous peptide antigen;antigen processing and presentation of exogenous peptide antigen via MHC class II;antigen processing and presentation of peptide antigen;antigen processing and presentation of peptide antigen via MHC class II;antigen processing and presentat…	adenyl nucleotide binding;adenyl ribonucleotide binding;ATP binding;ATPase activity;binding;catalytic activity;cytoskeletal protein binding;hydrolase activity;hydrolase activity, acting on acid anhydrides;hydrolase activity, acting on acid anhydrides, in phosphorus-containing anhydrides;microtubule binding;microtubule motor activity;motor activity;nucleoside-triphosphatase activity;nucleotide bin…	adherens junction;anchoring junction;cell junction;cell part;cell-substrate adherens junction;cell-substrate junction;centralspindlin complex;centrosome;cytoplasmic part;cytoskeletal part;cytosol;extracellular region part;focal adhesion;intercellular bridge;intracellular membrane-bounded organelle;intracellular non-membrane-bounded organelle;intracellular organelle;intracellular organelle part;in…		26	26	26	31.9	31.9	31.9	110.06	0	323.31	43050000	7.63397	71	3.19053	0.00816	6.69567	9.65057	Q02241	Q02241	Kinesin-like protein KIF23	KIF23
23.6373	24.3261	23.6441	NaN	NaN	NaN	P20839	Inosine-5-monophosphate dehydrogenase 1	IMPDH1	+	6.09694	4.77759	biosynthetic process;cell activation;cell proliferation;cellular aromatic compound metabolic process;cellular biosynthetic process;cellular metabolic process;cellular nitrogen compound biosynthetic process;cellular nitrogen compound metabolic process;cellular process;GMP biosynthetic process;GMP metabolic process;heterocycle biosynthetic process;heterocycle metabolic process;immune system process…	binding;catalytic activity;cation binding;DNA binding;IMP dehydrogenase activity;ion binding;metal ion binding;nucleic acid binding;nucleotide binding;oxidoreductase activity;oxidoreductase activity, acting on CH-OH group of donors;oxidoreductase activity, acting on the CH-OH group of donors, NAD or NADP as acceptor;RNA binding	cell junction;cell part;cytoplasm;cytoplasmic part;cytosol;intracellular membrane-bounded organelle;intracellular organelle;intracellular organelle part;intracellular part;membrane-bounded organelle;nuclear part;nucleoplasm;nucleus;organelle;organelle part	Drug metabolism - other enzymes;Purine metabolism	18	17	17	39.5	37.9	37.9	55.405	0	147.25	64649000	7.81056	57	4.77759	0	6.09694	24.4188	P20839	P20839	Inosine-5-monophosphate dehydrogenase 1	IMPDH1
23.5662	23.5191	23.8503	NaN	NaN	NaN	O75489	NADH dehydrogenase [ubiquinone] iron-sulfur protein 3, mitochondrial	NDUFS3	+	6.00291	4.47752	anatomical structure development;biological regulation;cellular metabolic process;cellular process;developmental process;electron transport chain;generation of precursor metabolites and energy;metabolic process;mitochondrial electron transport, NADH to ubiquinone;negative regulation of biological process;negative regulation of cell growth;negative regulation of cellular process;negative regulatio…	catalytic activity;electron carrier activity;NADH dehydrogenase (quinone) activity;NADH dehydrogenase (ubiquinone) activity;NADH dehydrogenase activity;oxidoreductase activity;oxidoreductase activity, acting on NADH or NADPH;oxidoreductase activity, acting on NADH or NADPH, quinone or similar compound as acceptor	cell part;cytoplasmic part;intracellular membrane-bounded organelle;intracellular organelle;intracellular organelle part;intracellular part;macromolecular complex;membrane;membrane part;membrane-bounded organelle;mitochondrial inner membrane;mitochondrial membrane;mitochondrial membrane part;mitochondrial part;mitochondrial respiratory chain complex I;mitochondrion;NADH dehydrogenase complex;nucl…	Alzheimer's disease;Huntington's disease;Oxidative phosphorylation;Parkinson's disease	7	7	7	35.2	35.2	35.2	30.241	0	162.41	26328000	7.42042	24	4.47752	0	6.00291	20.5214	O75489	O75489	NADH dehydrogenase [ubiquinone] iron-sulfur protein 3, mitochondrial	NDUFS3
28.6404	29.0879	28.6082	22.9295	23.3807	23.0843	P12268	Inosine-5-monophosphate dehydrogenase 2	IMPDH2	+	5.64731	4.99704	anatomical structure development;biosynthetic process;cell activation;cell proliferation;cellular aromatic compound metabolic process;cellular biosynthetic process;cellular component assembly;cellular component organization;cellular component organization or biogenesis;cellular metabolic process;cellular nitrogen compound biosynthetic process;cellular nitrogen compound metabolic process;cellular …	binding;catalytic activity;cation binding;DNA binding;IMP dehydrogenase activity;ion binding;metal ion binding;nucleic acid binding;nucleotide binding;oxidoreductase activity;oxidoreductase activity, acting on CH-OH group of donors;oxidoreductase activity, acting on the CH-OH group of donors, NAD or NADP as acceptor;RNA binding	cell part;cytoplasm;cytoplasmic part;cytosol;extracellular membrane-bounded organelle;extracellular organelle;extracellular region part;extracellular vesicular exosome;intracellular membrane-bounded organelle;intracellular organelle;intracellular organelle part;intracellular part;membrane;membrane-bounded organelle;membrane-bounded vesicle;microbody;microbody membrane;microbody part;nucleus;organ…	Drug metabolism - other enzymes;Purine metabolism	28	28	27	49.8	49.8	48.2	55.804	0	323.31	1927900000	9.28508	264	4.99704	0	5.64731	27.7241	P12268	P12268	Inosine-5-monophosphate dehydrogenase 2	IMPDH2
26.9226	26.8488	26.4989	22.4447	23.4927	21.6147	P17812	CTP synthase 1	CTPS1	+	4.23941	2.79063	amine metabolic process;B cell activation;B cell proliferation;biosynthetic process;carboxylic acid metabolic process;cell activation;cell proliferation;cellular amine metabolic process;cellular amino acid metabolic process;cellular biosynthetic process;cellular ketone metabolic process;cellular metabolic process;cellular nitrogen compound biosynthetic process;cellular nitrogen compound metabolic…	adenyl nucleotide binding;adenyl ribonucleotide binding;ATP binding;binding;catalytic activity;CTP synthase activity;ligase activity;ligase activity, forming carbon-nitrogen bonds;nucleotide binding;purine nucleotide binding;purine ribonucleoside triphosphate binding;purine ribonucleotide binding;ribonucleotide binding	cell part;cytoplasmic part;cytosol;intracellular part;membrane	Pyrimidine metabolism	24	24	24	50.6	50.6	50.6	66.69	0	323.31	287880000	8.45921	130	2.79063	0.00658065	4.23941	7.58612	P17812;Q9NRF8	P17812	CTP synthase 1	CTPS1
20.6646	21.5983	20.9217	NaN	NaN	NaN	Q9Y2J4	Angiomotin-like protein 2	AMOTL2	+	3.0622	3.24646	biological regulation;cell surface receptor linked signaling pathway;cellular process;cellular response to stimulus;hippo signaling cascade;intracellular signal transduction;regulation of biological process;regulation of cellular process;response to stimulus;signal transduction;Wnt receptor signaling pathway		apical plasma membrane;cell junction;cell part;cell-cell junction;cytoplasmic part;cytoplasmic vesicle;cytosol;endosome;intracellular membrane-bounded organelle;intracellular organelle;intracellular part;membrane part;membrane-bounded organelle;occluding junction;organelle;plasma membrane part;recycling endosome;tight junction;vesicle		13	13	13	19.8	19.8	19.8	85.763	0	86.569	4787600	6.68012	25	3.24646	0.00886957	3.0622	9.9774	Q9Y2J4	Q9Y2J4	Angiomotin-like protein 2	AMOTL2
20.1581	22.3096	21.2203	NaN	NaN	NaN	Q49A88	Coiled-coil domain-containing protein 14	CCDC14	+	2.93957	1.69247	anatomical structure development;developmental process;substantia nigra development		cell part;centrosome;cytoplasmic part;cytoskeletal part;intracellular non-membrane-bounded organelle;intracellular organelle;intracellular organelle part;intracellular part;microtubule organizing center;non-membrane-bounded organelle;organelle;organelle part		14	14	14	19.8	19.8	19.8	106.3	0	107.48	6173600	6.79054	25	1.69247	0.0223415	2.93957	3.72973	Q49A88	Q49A88	Coiled-coil domain-containing protein 14	CCDC14
20.7327	20.8054	20.6204	NaN	NaN	NaN	Q99832	T-complex protein 1 subunit eta	CCT7	+	2.88162	3.94327	binding of sperm to zona pellucida;cell recognition;cell-cell recognition;cellular macromolecule metabolic process;cellular metabolic process;cellular process;cellular process involved in reproduction;cellular protein metabolic process;'de novo' posttranslational protein folding;'de novo' protein folding;macromolecule metabolic process;metabolic process;primary metabolic process;protein folding;p…	adenyl nucleotide binding;adenyl ribonucleotide binding;ATP binding;binding;nucleotide binding;protein binding;purine nucleotide binding;purine ribonucleoside triphosphate binding;purine ribonucleotide binding;ribonucleotide binding;unfolded protein binding	cell body;cell part;chaperonin-containing T-complex;cytoplasm;cytoplasmic part;cytoskeletal part;cytosol;cytosolic part;extracellular membrane-bounded organelle;extracellular organelle;extracellular region part;extracellular vesicular exosome;intracellular membrane-bounded organelle;intracellular organelle;intracellular organelle part;intracellular part;macromolecular complex;membrane-bounded org…		9	9	9	26	26	26	59.366	0	81.191	8254200	6.91667	22	3.94327	0.00738462	2.88162	15.0377	Q99832	Q99832	T-complex protein 1 subunit eta	CCT7
20.8129	21.3752	20.539	19.4253	NaN	NaN	O75306	NADH dehydrogenase [ubiquinone] iron-sulfur protein 2, mitochondrial	NDUFS2	+	2.71898	1.82073	cellular metabolic process;cellular process;electron transport chain;generation of precursor metabolites and energy;metabolic process;mitochondrial electron transport, NADH to ubiquinone;oxidation-reduction process;respiratory electron transport chain;response to chemical stimulus;response to oxidative stress;response to stimulus;response to stress;small molecule metabolic process	4 iron, 4 sulfur cluster binding;binding;catalytic activity;cation binding;coenzyme binding;cofactor binding;electron carrier activity;enzyme binding;ion binding;iron-sulfur cluster binding;metal cluster binding;metal ion binding;NAD binding;NADH dehydrogenase (quinone) activity;NADH dehydrogenase (ubiquinone) activity;NADH dehydrogenase activity;nucleotide binding;oxidoreductase activity;oxidore…	cell part;cytoplasmic part;intracellular membrane-bounded organelle;intracellular organelle;intracellular organelle part;intracellular part;macromolecular complex;membrane;membrane part;membrane-bounded organelle;mitochondrial inner membrane;mitochondrial membrane;mitochondrial membrane part;mitochondrial part;mitochondrial respiratory chain complex I;mitochondrion;NADH dehydrogenase complex;nucl…	Alzheimer's disease;Huntington's disease;Oxidative phosphorylation;Parkinson's disease	5	5	5	14.7	14.7	14.7	52.545	0	258.39	10084000	7.00363	16	1.82073	0.0186486	2.71898	4.07906	O75306	O75306	NADH dehydrogenase [ubiquinone] iron-sulfur protein 2, mitochondrial	NDUFS2
20.4992	21.0618	20.2892	NaN	NaN	NaN	P39023	60S ribosomal protein L3	RPL3	+	2.70801	3.25981	biosynthetic process;catabolic process;cellular biosynthetic process;cellular catabolic process;cellular component disassembly;cellular component disassembly at cellular level;cellular component organization;cellular component organization at cellular level;cellular component organization or biogenesis;cellular component organization or biogenesis at cellular level;cellular macromolecular complex…	binding;nucleic acid binding;RNA binding;structural constituent of ribosome;structural molecule activity	adherens junction;anchoring junction;cell junction;cell part;cell-substrate adherens junction;cell-substrate junction;cytoplasm;cytoplasmic part;cytosol;cytosolic large ribosomal subunit;extracellular membrane-bounded organelle;extracellular organelle;extracellular region part;extracellular vesicular exosome;focal adhesion;intracellular membrane-bounded organelle;intracellular non-membrane-bounde…	Ribosome	5	5	5	16.9	16.9	16.9	46.108	0	53.581	7415500	6.87014	11	3.25981	0.00971429	2.70801	10.057	P39023	P39023	60S ribosomal protein L3	RPL3
20.297	21.5621	20.7372	20.0029	NaN	NaN	P26641	Elongation factor 1-gamma	EEF1G	+	2.43144	1.29866	biosynthetic process;cellular biosynthetic process;cellular macromolecule biosynthetic process;cellular macromolecule metabolic process;cellular metabolic process;cellular process;cellular protein metabolic process;gene expression;macromolecule biosynthetic process;macromolecule metabolic process;metabolic process;multi-organism process;primary metabolic process;protein metabolic process;response…	binding;nucleic acid binding;RNA binding;translation elongation factor activity;translation factor activity, nucleic acid binding	cell part;cytoplasm;cytoplasmic part;cytosol;extracellular membrane-bounded organelle;extracellular organelle;extracellular region part;extracellular vesicular exosome;intracellular membrane-bounded organelle;intracellular organelle;intracellular part;membrane;membrane-bounded organelle;membrane-bounded vesicle;nucleus;organelle;vesicle		6	6	6	13	13	13	50.118	0	39.342	10776000	7.03246	15	1.29866	0.0469804	2.43144	2.77112	P26641	P26641	Elongation factor 1-gamma	EEF1G
19.2114	20.144	19.5334	NaN	NaN	NaN	P49368	T-complex protein 1 subunit gamma	CCT3	+	2.30195	2.44878	binding of sperm to zona pellucida;cell recognition;cell-cell recognition;cellular component assembly;cellular component assembly at cellular level;cellular component organization;cellular component organization at cellular level;cellular component organization or biogenesis;cellular component organization or biogenesis at cellular level;cellular macromolecule metabolic process;cellular metabolic…	adenyl nucleotide binding;adenyl ribonucleotide binding;ATP binding;binding;nucleotide binding;protein binding;purine nucleotide binding;purine ribonucleoside triphosphate binding;purine ribonucleotide binding;ribonucleotide binding;unfolded protein binding	cell body;cell part;chaperonin-containing T-complex;cytoplasm;cytoplasmic part;cytoskeletal part;cytoskeleton;cytosol;cytosolic part;extracellular membrane-bounded organelle;extracellular organelle;extracellular region part;extracellular vesicular exosome;intracellular non-membrane-bounded organelle;intracellular organelle;intracellular organelle part;intracellular part;macromolecular complex;mem…		7	7	7	16.9	16.9	16.9	60.533	0	44.826	4216900	6.62499	14	2.44878	0.00754545	2.30195	6.14429	P49368	P49368	T-complex protein 1 subunit gamma	CCT3
18.6709	19.2302	18.9506	NaN	NaN	NaN	Q9Y6X3	MAU2 chromatid cohesion factor homolog	MAU2	+	1.89617	3.48761	cell cycle;cell cycle process;cell division;cellular process;maintenance of mitotic sister chromatid cohesion;maintenance of sister chromatid cohesion;mitotic cell cycle	binding;protein binding;protein N-terminus binding	cell part;chromatin;chromosomal part;intracellular membrane-bounded organelle;intracellular organelle;intracellular organelle part;intracellular part;macromolecular complex;membrane-bounded organelle;nuclear part;nucleoplasm;nucleus;organelle;organelle part;protein complex;SMC loading complex		3	3	3	6.7	6.7	6.7	69.081	0	23.238	1983200	6.29737	7	3.48761	0.0107368	1.89617	11.5094	Q9Y6X3	Q9Y6X3	MAU2 chromatid cohesion factor homolog	MAU2
19.6211	20.0107	19.6045	19.1502	NaN	NaN	P50990	T-complex protein 1 subunit theta	CCT8	+	1.80202	1.35261	binding of sperm to zona pellucida;cell recognition;cell-cell recognition;cellular component assembly;cellular component assembly at cellular level;cellular component organization;cellular component organization at cellular level;cellular component organization or biogenesis;cellular component organization or biogenesis at cellular level;cellular macromolecule metabolic process;cellular metabolic…	adenyl nucleotide binding;adenyl ribonucleotide binding;ATP binding;ATPase activity;ATPase activity, coupled;binding;catalytic activity;hydrolase activity;hydrolase activity, acting on acid anhydrides;hydrolase activity, acting on acid anhydrides, in phosphorus-containing anhydrides;nucleoside-triphosphatase activity;nucleotide binding;purine nucleotide binding;purine ribonucleoside triphosphate …	aggresome;cell body;cell part;centrosome;chaperonin-containing T-complex;cytoplasm;cytoplasmic part;cytoskeletal part;cytoskeleton;cytosol;cytosolic part;extracellular membrane-bounded organelle;extracellular organelle;extracellular region part;extracellular vesicular exosome;inclusion body;intermediate filament cytoskeleton;intracellular non-membrane-bounded organelle;intracellular organelle;int…		8	8	8	17.7	17.7	17.7	59.62	0	54.568	5398200	6.73225	16	1.35261	0.0449697	1.80202	2.89362	P50990	P50990	T-complex protein 1 subunit theta	CCT8
20.6653	21.7205	21.028	19.9219	NaN	19.8308	P17987	T-complex protein 1 subunit alpha	TCP1	+	1.61765	1.57356	binding of sperm to zona pellucida;biological regulation;cell recognition;cell-cell recognition;cellular component assembly;cellular component assembly at cellular level;cellular component organization;cellular component organization at cellular level;cellular component organization or biogenesis;cellular component organization or biogenesis at cellular level;cellular macromolecular complex assem…	adenyl nucleotide binding;adenyl ribonucleotide binding;ATP binding;binding;enzyme binding;nucleotide binding;protein binding;purine nucleotide binding;purine ribonucleoside triphosphate binding;purine ribonucleotide binding;ribonucleotide binding;ubiquitin protein ligase binding;unfolded protein binding	acrosomal vesicle;cell body;cell part;centrosome;chaperonin-containing T-complex;chromatin;chromosomal part;cytoplasmic membrane-bounded vesicle;cytoplasmic part;cytoplasmic vesicle;cytoskeletal part;cytosol;cytosolic part;extracellular membrane-bounded organelle;extracellular organelle;extracellular region part;extracellular vesicular exosome;Golgi apparatus;heterochromatin;intracellular membran…		15	15	15	34	34	34	60.343	0	115.22	12942000	7.112	40	1.57356	0.0262022	1.61765	3.42346	P17987	P17987	T-complex protein 1 subunit alpha	TCP1
21.1112	20.5954	20.9099	20.1074	19.0659	18.999	P50991	T-complex protein 1 subunit delta	CCT4	+	1.48141	1.72214	binding of sperm to zona pellucida;cell recognition;cell-cell recognition;cellular macromolecule metabolic process;cellular metabolic process;cellular process;cellular process involved in reproduction;cellular protein metabolic process;'de novo' posttranslational protein folding;'de novo' protein folding;macromolecule metabolic process;metabolic process;primary metabolic process;protein folding;p…	adenyl nucleotide binding;adenyl ribonucleotide binding;ATP binding;binding;nucleotide binding;protein binding;purine nucleotide binding;purine ribonucleoside triphosphate binding;purine ribonucleotide binding;ribonucleotide binding;unfolded protein binding	cell body;cell part;centrosome;chaperonin-containing T-complex;cytoplasm;cytoplasmic membrane-bounded vesicle;cytoplasmic part;cytoplasmic vesicle;cytoskeletal part;cytosol;cytosolic part;extracellular membrane-bounded organelle;extracellular organelle;extracellular region part;extracellular vesicular exosome;intracellular membrane-bounded organelle;intracellular non-membrane-bounded organelle;in…		10	10	10	26.9	26.9	26.9	57.924	0	84.561	12425000	7.0943	36	1.72214	0.02135	1.48141	3.80873	P50991	P50991	T-complex protein 1 subunit delta	CCT4
21.3577	21.2005	20.426	18.698	20.107	19.7811	P49327	Fatty acid synthase;[Acyl-carrier-protein] S-acetyltransferase;[Acyl-carrier-protein] S-malonyltransferase;3-oxoacyl-[acyl-carrier-protein] synthase;3-oxoacyl-[acyl-carrier-protein] reductase;3-hydroxyacyl-[acyl-carrier-protein] dehydratase;Enoyl-[acyl-carrier-protein] reductase;Oleoyl-[acyl-carrier-protein] hydrolase	FASN	+	1.46604	1.33429	acetyl-CoA metabolic process;acyl-CoA biosynthetic process;acyl-CoA metabolic process;acylglycerol biosynthetic process;acylglycerol metabolic process;amine metabolic process;biological regulation;biosynthetic process;carboxylic acid biosynthetic process;carboxylic acid metabolic process;cell differentiation;cellular amine metabolic process;cellular amino acid metabolic process;cellular biosynthe…	[acyl-carrier-protein] S-acetyltransferase activity;[acyl-carrier-protein] S-malonyltransferase activity;3-hydroxyacyl-[acyl-carrier-protein] dehydratase activity;3-hydroxyoctanoyl-[acyl-carrier-protein] dehydratase activity;3-hydroxypalmitoyl-[acyl-carrier-protein] dehydratase activity;3-oxoacyl-[acyl-carrier-protein] reductase (NADPH) activity;3-oxoacyl-[acyl-carrier-protein] synthase activity;…	cell part;cytoplasm;cytoplasmic membrane-bounded vesicle;cytoplasmic part;cytoplasmic vesicle;cytosol;extracellular membrane-bounded organelle;extracellular organelle;extracellular region part;extracellular vesicular exosome;glycogen granule;Golgi apparatus;intracellular membrane-bounded organelle;intracellular organelle;intracellular part;melanosome;membrane;membrane-bounded organelle;membrane-b…	Fatty acid biosynthesis;Insulin signaling pathway	25	25	25	13.4	13.4	13.4	273.42	0	155.76	7306900	6.86373	50	1.33429	0.0456	1.46604	2.85175	P49327	P49327	Fatty acid synthase;[Acyl-carrier-protein] S-acetyltransferase;[Acyl-carrier-protein] S-malonyltransferase;3-oxoacyl-[acyl-carrier-protein] synthase;3-oxoacyl-[acyl-carrier-protein] reductase;3-hydroxyacyl-[acyl-carrier-protein] dehydratase;Enoyl-[acyl-carrier-protein] reductase;Oleoyl-[acyl-carrier-protein] hydrolase	FASN
21.2353	20.7664	21.143	19.6427	20.0223	19.5114	P31327	Carbamoyl-phosphate synthase [ammonia], mitochondrial	CPS1	+	1.32274	2.48978	acylglycerol catabolic process;acylglycerol metabolic process;amide biosynthetic process;amine biosynthetic process;amine catabolic process;amine metabolic process;anatomical structure development;anion homeostasis;arginine biosynthetic process;arginine metabolic process;biological regulation;biosynthetic process;carbamoyl phosphate biosynthetic process;carbamoyl phosphate metabolic process;carbo…	adenyl nucleotide binding;adenyl ribonucleotide binding;amine binding;amino acid binding;ATP binding;binding;calcium ion binding;carbamoyl-phosphate synthase (ammonia) activity;carbamoyl-phosphate synthase (glutamine-hydrolyzing) activity;carbon-nitrogen ligase activity, with glutamine as amido-N-donor;carboxylic acid binding;catalytic activity;cation binding;endopeptidase activity;glutamate bind…	cell part;cytoplasmic part;intracellular non-membrane-bounded organelle;intracellular organelle;intracellular organelle lumen;intracellular organelle part;intracellular part;macromolecular complex;membrane;membrane-enclosed lumen;mitochondrial inner membrane;mitochondrial matrix;mitochondrial membrane;mitochondrial nucleoid;mitochondrial part;non-membrane-bounded organelle;nuclear part;nucleoid;n…	Alanine, aspartate and glutamate metabolism;Arginine and proline metabolism;Nitrogen metabolism	24	24	24	20.9	20.9	20.9	164.94	0	146.96	7176600	6.85592	50	2.48978	0.00790476	1.32274	6.30365	P31327	P31327	Carbamoyl-phosphate synthase [ammonia], mitochondrial	CPS1
22.4574	21.7488	21.3962	20.6418	20.5184	20.6274	P21333	Filamin-A	FLNA	+	1.27163	1.80813	actin crosslink formation;actin cytoskeleton organization;actin cytoskeleton reorganization;actin filament organization;actin filament-based process;anatomical structure formation involved in morphogenesis;anatomical structure morphogenesis;biological adhesion;biological regulation;biosynthetic process;blood coagulation;cAMP-mediated signaling;cell activation;cell adhesion;cell cycle process;cell…	actin binding;actin filament binding;binding;cytoskeletal protein binding;enzyme binding;Fc-gamma receptor I complex binding;glycoprotein binding;GTPase binding;identical protein binding;immunoglobulin receptor binding;molecular transducer activity;protein binding;protein dimerization activity;protein homodimerization activity;Rac GTPase binding;Ral GTPase binding;Ras GTPase binding;receptor bind…	actin cytoskeleton;actin filament;adherens junction;anchoring junction;cell body;cell cortex part;cell junction;cell part;cell projection part;cell-substrate adherens junction;cell-substrate junction;chromosomal part;cortical cytoskeleton;cytoplasm;cytoplasmic part;cytoskeletal part;cytoskeleton;cytosol;dendritic shaft;extracellular membrane-bounded organelle;extracellular organelle;extracellular…	Focal adhesion;MAPK signaling pathway	34	34	32	20.8	20.8	20.2	280.74	0	222.02	13802000	7.13994	73	1.80813	0.0184	1.27163	4.0438	P21333	P21333	Filamin-A	FLNA
21.1549	21.1653	21.7864	19.8969	20.2989	20.4513	P61247	40S ribosomal protein S3a	RPS3A	+	1.15318	1.90813	biological regulation;biosynthetic process;catabolic process;cell differentiation;cellular biosynthetic process;cellular catabolic process;cellular component disassembly;cellular component disassembly at cellular level;cellular component organization;cellular component organization at cellular level;cellular component organization or biogenesis;cellular component organization or biogenesis at cel…	binding;nucleic acid binding;RNA binding;structural constituent of ribosome;structural molecule activity	adherens junction;anchoring junction;cell junction;cell part;cell-substrate adherens junction;cell-substrate junction;cytoplasm;cytoplasmic part;cytosol;cytosolic small ribosomal subunit;extracellular membrane-bounded organelle;extracellular organelle;extracellular region part;extracellular vesicular exosome;focal adhesion;intracellular membrane-bounded organelle;intracellular non-membrane-bounde…	Ribosome	7	7	7	28.4	28.4	28.4	29.945	0	44.674	8659700	6.9375	25	1.90813	0.0123529	1.15318	4.32938	P61247	P61247	40S ribosomal protein S3a	RPS3A
23.3109	23.8684	23.6609	22.4024	22.2427	22.8472	Q9NZT1	Calmodulin-like protein 5	CALML5	+	1.11599	1.99451	anatomical structure development;biological regulation;cellular process;cellular response to stimulus;developmental process;epidermis development;regulation of biological process;regulation of cellular process;response to stimulus;signal transduction;tissue development	binding;calcium ion binding;cation binding;ion binding;metal ion binding	extracellular membrane-bounded organelle;extracellular organelle;extracellular region part;extracellular vesicular exosome;membrane-bounded organelle;membrane-bounded vesicle;organelle;vesicle	Alzheimer's disease;Calcium signaling pathway;Gastric acid secretion;Glioma;GnRH signaling pathway;Insulin signaling pathway;ko05152;Long-term potentiation;Melanogenesis;Neurotrophin signaling pathway;Olfactory transduction;Oocyte meiosis;Phosphatidylinositol signaling system;Phototransduction;Phototransduction - fly;Plant-pathogen interaction;Salivary secretion;Vascular smooth muscle contraction	7	7	7	49.3	49.3	49.3	15.892	0	192.86	50333000	7.70185	64	1.99451	0.00869841	1.11599	4.58733	Q9NZT1	Q9NZT1	Calmodulin-like protein 5	CALML5
20.8151	21.6906	21.0082	20.2795	20.2194	20.5435	P67809	Nuclease-sensitive element-binding protein 1	YBX1	+	0.82385	1.35752	biological regulation;biosynthetic process;cellular biosynthetic process;cellular macromolecule biosynthetic process;cellular macromolecule metabolic process;cellular metabolic process;cellular nitrogen compound metabolic process;cellular process;chordate embryonic development;CRD-mediated mRNA stabilization;developmental process;embryo development;embryo development ending in birth or egg hatchi…	binding;core promoter proximal region DNA binding;core promoter proximal region sequence-specific DNA binding;DNA binding;double-stranded DNA binding;enzyme binding;GTPase binding;nucleic acid binding;nucleic acid binding transcription factor activity;protein binding;regulatory region DNA binding;regulatory region nucleic acid binding;RNA binding;RNA polymerase II core promoter proximal region se…	cell part;CRD-mediated mRNA stability complex;cytoplasm;cytoplasmic part;extracellular membrane-bounded organelle;extracellular organelle;extracellular region part;extracellular vesicular exosome;histone pre-mRNA 3'end processing complex;intracellular membrane-bounded organelle;intracellular non-membrane-bounded organelle;intracellular organelle;intracellular organelle part;intracellular part;mac…		4	4	2	25	25	15.1	35.924	0	51.789	15465000	7.18935	21	1.35752	0.0454286	0.82385	2.9049	P67809	P67809	Nuclease-sensitive element-binding protein 1	YBX1
21.5442	21.6363	21.5483	20.7515	21.0066	20.5831	P26373	60S ribosomal protein L13	RPL13	+	0.795857	2.48396	biosynthetic process;catabolic process;cellular biosynthetic process;cellular catabolic process;cellular component disassembly;cellular component disassembly at cellular level;cellular component organization;cellular component organization at cellular level;cellular component organization or biogenesis;cellular component organization or biogenesis at cellular level;cellular macromolecular complex…	binding;nucleic acid binding;RNA binding;structural constituent of ribosome;structural molecule activity	cell part;cytoplasm;cytoplasmic part;cytosol;cytosolic large ribosomal subunit;cytosolic part;cytosolic ribosome;intracellular membrane-bounded organelle;intracellular non-membrane-bounded organelle;intracellular organelle;intracellular organelle part;intracellular part;large ribosomal subunit;macromolecular complex;membrane;membrane-bounded organelle;non-membrane-bounded organelle;nuclear part;n…	Ribosome	4	4	4	18.5	18.5	18.5	24.261	0	149.12	12861000	7.10927	24	2.48396	0.00772093	0.795857	6.28081	P26373	P26373	60S ribosomal protein L13	RPL13
26.3314	26.4423	25.9527	25.5349	25.1377	25.698	P81605	Dermcidin;Survival-promoting peptide;DCD-1	DCD	+	0.785286	1.61341	cell killing;defense response;defense response to bacterium;defense response to fungus;killing of cells of other organism;multi-organism process;response to bacterium;response to biotic stimulus;response to fungus;response to other organism;response to stimulus;response to stress	catalytic activity;hydrolase activity;peptidase activity	extracellular membrane-bounded organelle;extracellular organelle;extracellular region;extracellular region part;extracellular vesicular exosome;membrane-bounded organelle;membrane-bounded vesicle;organelle;vesicle		4	4	4	34.5	34.5	34.5	11.284	0	50.923	347710000	8.54122	90	1.61341	0.0225581	0.785286	3.52432	P81605	P81605	Dermcidin;Survival-promoting peptide;DCD-1	DCD
19.2005	19.6442	19.586	18.5766	18.9822	18.716	P11413	Glucose-6-phosphate 1-dehydrogenase	G6PD	+	0.718653	1.7647	alcohol biosynthetic process;alcohol catabolic process;alcohol metabolic process;amine metabolic process;anatomical structure development;biological regulation;biosynthetic process;carbohydrate biosynthetic process;carbohydrate catabolic process;carbohydrate metabolic process;carboxylic acid metabolic process;catabolic process;cell maturation;cellular amine metabolic process;cellular amino acid m…	binding;carbohydrate binding;catalytic activity;coenzyme binding;cofactor binding;glucose binding;glucose-6-phosphate dehydrogenase activity;identical protein binding;monosaccharide binding;NADP binding;nucleotide binding;oxidoreductase activity;oxidoreductase activity, acting on CH-OH group of donors;oxidoreductase activity, acting on the CH-OH group of donors, NAD or NADP as acceptor;protein bi…	cell part;centrosome;cytoplasm;cytoplasmic part;cytoskeletal part;cytosol;extracellular membrane-bounded organelle;extracellular organelle;extracellular region part;extracellular vesicular exosome;internal side of plasma membrane;intracellular membrane-bounded organelle;intracellular non-membrane-bounded organelle;intracellular organelle;intracellular organelle part;intracellular part;membrane;me…	Glutathione metabolism;Pentose phosphate pathway	8	8	8	20.8	20.8	20.8	59.256	0	49.16	5305700	6.72474	20	1.7647	0.0179221	0.718653	3.9239	P11413	P11413	Glucose-6-phosphate 1-dehydrogenase	G6PD
26.0549	26.329	26.2103	25.3903	25.4658	25.7177	Q5VTE0;P68104	Putative elongation factor 1-alpha-like 3;Elongation factor 1-alpha 1	EEF1A1P5;EEF1A1	+	0.673495	2.21822	biological regulation;biosynthetic process;cellular biosynthetic process;cellular macromolecule biosynthetic process;cellular macromolecule metabolic process;cellular metabolic process;cellular nitrogen compound metabolic process;cellular process;cellular protein metabolic process;cellular response to chemical stimulus;cellular response to endogenous stimulus;cellular response to epidermal growth…	binding;catalytic activity;enzyme binding;GTP binding;GTPase activity;guanyl nucleotide binding;guanyl ribonucleotide binding;hydrolase activity;hydrolase activity, acting on acid anhydrides;hydrolase activity, acting on acid anhydrides, in phosphorus-containing anhydrides;kinase binding;nucleic acid binding;nucleoside-triphosphatase activity;nucleotide binding;protein binding;protein kinase bind…	cell cortex part;cell part;cell projection membrane;cell projection part;cortical actin cytoskeleton;cortical cytoskeleton;cytoplasm;cytoplasmic part;cytoskeletal part;cytoskeleton;cytosol;eukaryotic translation elongation factor 1 complex;extracellular membrane-bounded organelle;extracellular organelle;extracellular region part;extracellular space;extracellular vesicular exosome;intracellular me…	RNA transport	14	14	6	44.4	44.4	22.3	50.184	0	215.91	550140000	8.74047	203	2.21822	0.00846154	0.673495	5.30898	Q5VTE0;P68104	Q5VTE0;P68104	Putative elongation factor 1-alpha-like 3;Elongation factor 1-alpha 1	EEF1A1P5;EEF1A1
20.5891	20.6002	20.7713	19.9655	20.2045	19.8057	Q07020	60S ribosomal protein L18	RPL18	+	0.66163	2.15246	biosynthetic process;catabolic process;cellular biosynthetic process;cellular catabolic process;cellular component disassembly;cellular component disassembly at cellular level;cellular component organization;cellular component organization at cellular level;cellular component organization or biogenesis;cellular component organization or biogenesis at cellular level;cellular macromolecular complex…	binding;nucleic acid binding;RNA binding;structural constituent of ribosome;structural molecule activity	adherens junction;anchoring junction;cell junction;cell part;cell-substrate adherens junction;cell-substrate junction;cytoplasm;cytoplasmic part;cytosol;cytosolic large ribosomal subunit;focal adhesion;intracellular membrane-bounded organelle;intracellular non-membrane-bounded organelle;intracellular organelle;intracellular organelle part;intracellular part;large ribosomal subunit;macromolecular …	Ribosome	4	4	4	25.5	25.5	25.5	21.634	0	100.13	6974500	6.84351	18	2.15246	0.00996364	0.66163	5.08836	Q07020	Q07020	60S ribosomal protein L18	RPL18
21.655	22.047	21.5111	21.0089	21.082	21.1479	P49411	Elongation factor Tu, mitochondrial	TUFM	+	0.658097	1.78755	biosynthetic process;cellular biosynthetic process;cellular component organization;cellular component organization at cellular level;cellular component organization or biogenesis;cellular component organization or biogenesis at cellular level;cellular macromolecule biosynthetic process;cellular macromolecule metabolic process;cellular metabolic process;cellular process;cellular protein metabolic …	binding;catalytic activity;GTP binding;GTPase activity;guanyl nucleotide binding;guanyl ribonucleotide binding;hydrolase activity;hydrolase activity, acting on acid anhydrides;hydrolase activity, acting on acid anhydrides, in phosphorus-containing anhydrides;nucleic acid binding;nucleoside-triphosphatase activity;nucleotide binding;purine nucleotide binding;purine ribonucleoside triphosphate bind…	cell part;cytoplasmic part;extracellular membrane-bounded organelle;extracellular organelle;extracellular region part;extracellular vesicular exosome;intracellular membrane-bounded organelle;intracellular non-membrane-bounded organelle;intracellular organelle;intracellular organelle part;intracellular part;membrane;membrane-bounded organelle;membrane-bounded vesicle;mitochondrial nucleoid;mitocho…	Plant-pathogen interaction	11	11	11	31.6	31.6	31.6	49.541	0	80.797	24409000	7.38755	43	1.78755	0.0181579	0.658097	3.9867	P49411	P49411	Elongation factor Tu, mitochondrial	TUFM
23.2674	23.6966	23.5008	23.9494	23.8275	24.0443	P31943	Heterogeneous nuclear ribonucleoprotein H;Heterogeneous nuclear ribonucleoprotein H, N-terminally processed	HNRNPH1	+	-0.452104	1.50433	biological regulation;cellular macromolecule metabolic process;cellular metabolic process;cellular nitrogen compound metabolic process;cellular process;gene expression;macromolecule metabolic process;metabolic process;mRNA metabolic process;mRNA processing;nitrogen compound metabolic process;nuclear mRNA splicing, via spliceosome;nucleic acid metabolic process;nucleobase-containing compound metab…	binding;nucleic acid binding;nucleotide binding;poly(U) RNA binding;poly-pyrimidine tract binding;RNA binding;single-stranded RNA binding	catalytic step 2 spliceosome;cell part;intracellular membrane-bounded organelle;intracellular organelle;intracellular organelle part;intracellular part;macromolecular complex;membrane;membrane-bounded organelle;nuclear part;nucleoplasm;nucleus;organelle;organelle part;ribonucleoprotein complex;spliceosomal complex		12	12	7	37	37	20.7	49.229	0	323.31	119760000	8.07831	81	1.50433	0.0305055	-0.452104	-3.25224	P31943	P31943	Heterogeneous nuclear ribonucleoprotein H;Heterogeneous nuclear ribonucleoprotein H, N-terminally processed	HNRNPH1
20.1107	20.3178	20.5576	20.6131	20.8473	20.9037	Q92841	Probable ATP-dependent RNA helicase DDX17	DDX17	+	-0.459302	1.36802	biological regulation;biosynthetic process;cellular biosynthetic process;cellular macromolecule biosynthetic process;cellular macromolecule metabolic process;cellular metabolic process;cellular nitrogen compound metabolic process;cellular process;macromolecule biosynthetic process;macromolecule metabolic process;metabolic process;mRNA metabolic process;mRNA processing;nitrogen compound metabolic …	adenyl nucleotide binding;adenyl ribonucleotide binding;ATP binding;ATPase activity;ATPase activity, coupled;ATP-dependent helicase activity;ATP-dependent RNA helicase activity;binding;catalytic activity;estrogen receptor binding;helicase activity;hormone receptor binding;hydrolase activity;hydrolase activity, acting on acid anhydrides;hydrolase activity, acting on acid anhydrides, in phosphorus-…	cell part;cytoplasm;intracellular membrane-bounded organelle;intracellular non-membrane-bounded organelle;intracellular organelle;intracellular organelle part;intracellular part;membrane;membrane-bounded organelle;non-membrane-bounded organelle;nuclear part;nucleolus;nucleoplasm;nucleus;organelle;organelle part		14	8	8	23	14.1	14.1	80.272	0	112.12	8830100	6.94597	31	1.36802	0.0412784	-0.459302	-2.92909	Q92841	Q92841	Probable ATP-dependent RNA helicase DDX17	DDX17
20.5434	21.1897	20.8504	21.5961	21.5597	21.3174	Q00839	Heterogeneous nuclear ribonucleoprotein U	HNRNPU	+	-0.629893	1.42232	biological regulation;cell differentiation;cellular developmental process;cellular macromolecule metabolic process;cellular metabolic process;cellular nitrogen compound metabolic process;cellular process;circadian regulation of gene expression;circadian rhythm;CRD-mediated mRNA stabilization;developmental process;gene expression;macromolecule metabolic process;metabolic process;mRNA metabolic pro…	adenyl nucleotide binding;adenyl ribonucleotide binding;ATP binding;binding;core promoter binding;DNA binding;nucleic acid binding;nucleotide binding;purine nucleotide binding;purine ribonucleoside triphosphate binding;purine ribonucleotide binding;regulatory region DNA binding;regulatory region nucleic acid binding;ribonucleotide binding;RNA binding;transcription regulatory region DNA binding	catalytic step 2 spliceosome;cell part;cell surface;CRD-mediated mRNA stability complex;cytoplasmic part;intracellular membrane-bounded organelle;intracellular organelle;intracellular organelle part;intracellular part;macromolecular complex;membrane;membrane-bounded organelle;nuclear part;nucleoplasm;nucleus;organelle;organelle part;protein complex;ribonucleoprotein complex;spliceosomal complex	Spliceosome	8	8	8	13.1	13.1	13.1	90.583	0	133.8	13393000	7.12688	30	1.42232	0.0391489	-0.629893	-3.05571	Q00839	Q00839	Heterogeneous nuclear ribonucleoprotein U	HNRNPU
24.0807	24.0231	24.053	25.2758	25.0167	24.5013	P05109	Protein S100-A8;Protein S100-A8, N-terminally processed	S100A8	+	-0.878969	1.73798	activation of caspase activity;acute inflammatory response;autophagy;biological adhesion;biological regulation;catabolic process;cell adhesion;cell chemotaxis;cell migration;cell motility;cell-cell adhesion;cellular catabolic process;cellular component movement;cellular macromolecule metabolic process;cellular metabolic process;cellular process;cellular protein metabolic process;cellular response…	arachidonic acid binding;binding;calcium ion binding;carboxylic acid binding;cation binding;cytoskeletal protein binding;fatty acid binding;icosanoid binding;icosatetraenoic acid binding;ion binding;lipid binding;metal ion binding;microtubule binding;monocarboxylic acid binding;protein binding;RAGE receptor binding;receptor binding;Toll-like receptor 4 binding;Toll-like receptor binding;transitio…	cell part;cytoplasmic part;cytoskeleton;cytosol;extracellular membrane-bounded organelle;extracellular organelle;extracellular region;extracellular region part;extracellular space;extracellular vesicular exosome;intracellular membrane-bounded organelle;intracellular non-membrane-bounded organelle;intracellular organelle;intracellular part;membrane;membrane-bounded organelle;membrane-bounded vesic…		6	6	6	49.5	49.5	49.5	10.834	0	183.73	148240000	8.17097	74	1.73798	0.0218974	-0.878969	-3.85132	P05109	P05109	Protein S100-A8;Protein S100-A8, N-terminally processed	S100A8
NaN	NaN	NaN	19.3604	19.7712	19.2274	Q96T37	Putative RNA-binding protein 15	RBM15	+	-1.08015	1.69211	anatomical structure development;anatomical structure morphogenesis;biological regulation;blood vessel development;branching morphogenesis of a tube;cardiac septum morphogenesis;developmental process;hemopoietic or lymphoid organ development;morphogenesis of a branching epithelium;morphogenesis of a branching structure;morphogenesis of an epithelium;multicellular organismal process;negative regul…	binding;nucleotide binding	cell part;intracellular organelle part;intracellular part;membrane;nuclear membrane;nuclear part;nucleoplasm;organelle membrane;organelle part		5	5	5	7.9	7.9	7.9	107.19	0	30.728	2224300	6.34719	9	1.69211	0.0220723	-1.08015	-3.72877	Q96T37	Q96T37	Putative RNA-binding protein 15	RBM15
NaN	17.7728	NaN	18.8688	18.8951	19.3213	P42285	Superkiller viralicidic activity 2-like 2	SKIV2L2	+	-1.39018	1.38029	cellular macromolecule metabolic process;cellular metabolic process;cellular nitrogen compound metabolic process;cellular process;macromolecule metabolic process;maturation of 5.8S rRNA;metabolic process;mRNA metabolic process;mRNA processing;ncRNA metabolic process;ncRNA processing;nitrogen compound metabolic process;nuclear mRNA splicing, via spliceosome;nucleic acid metabolic process;nucleobas…	adenyl nucleotide binding;adenyl ribonucleotide binding;ATP binding;binding;catalytic activity;helicase activity;hydrolase activity;hydrolase activity, acting on acid anhydrides;hydrolase activity, acting on acid anhydrides, in phosphorus-containing anhydrides;nucleoside-triphosphatase activity;nucleotide binding;purine nucleotide binding;purine ribonucleoside triphosphate binding;purine ribonucl…	catalytic step 2 spliceosome;cell part;intracellular membrane-bounded organelle;intracellular non-membrane-bounded organelle;intracellular organelle;intracellular organelle part;intracellular part;macromolecular complex;membrane-bounded organelle;non-membrane-bounded organelle;nuclear part;nucleolus;nucleoplasm;nucleus;organelle;organelle part;ribonucleoprotein complex;spliceosomal complex	RNA degradation	5	5	5	5.4	5.4	5.4	117.8	0	31.847	1727300	6.23737	13	1.38029	0.0421474	-1.39018	-2.95746	P42285	P42285	Superkiller viralicidic activity 2-like 2	SKIV2L2
NaN	NaN	NaN	19.6135	20.1538	19.6411	Q5HYI7	Metaxin-3	MTX3	+	-1.69529	2.00523	establishment of localization;establishment of localization in cell;establishment of protein localization;establishment of protein localization in mitochondrion;establishment of protein localization to organelle;intracellular protein transport;intracellular transport;mitochondrial transport;protein import;protein targeting;protein targeting to mitochondrion;protein transport;transport		cell part;cytoplasmic part;intracellular organelle part;intracellular part;membrane;mitochondrial membrane;mitochondrial outer membrane;mitochondrial part;organelle membrane;organelle outer membrane;organelle part;outer membrane		7	7	7	28.5	28.5	28.5	35.093	0	45.91	3546300	6.54978	13	2.00523	0.00898361	-1.69529	-4.62011	Q5HYI7	Q5HYI7	Metaxin-3	MTX3
NaN	NaN	NaN	20.5215	19.8896	20.193	Q6ZVX7	F-box only protein 50	NCCRP1	+	-1.75161	1.64435	biological regulation;positive regulation of biological process;positive regulation of cell proliferation;positive regulation of cellular process;regulation of biological process;regulation of cell proliferation;regulation of cellular process		cell part;cytoplasm;extracellular membrane-bounded organelle;extracellular organelle;extracellular region part;extracellular vesicular exosome;intracellular part;membrane-bounded organelle;membrane-bounded vesicle;organelle;vesicle		4	4	4	11.3	11.3	11.3	30.847	0	24.856	3425300	6.5347	9	1.64435	0.0228235	-1.75161	-3.60384	Q6ZVX7	Q6ZVX7	F-box only protein 50	NCCRP1
NaN	NaN	NaN	19.2792	20.3269	20.0278	Q8IXT5	RNA-binding protein 12B	RBM12B	+	-1.93976	1.54534		binding;nucleotide binding			7	7	7	7.3	7.3	7.3	118.1	0	43.38	3088500	6.48975	13	1.54534	0.0308444	-1.93976	-3.35306	Q8IXT5	Q8IXT5	RNA-binding protein 12B	RBM12B
NaN	NaN	NaN	20.5391	20.8784	20.1402	Q5BKZ1	DBIRD complex subunit ZNF326	ZNF326	+	-2.00337	1.31945	biological regulation;biosynthetic process;cellular biosynthetic process;cellular macromolecule biosynthetic process;cellular macromolecule metabolic process;cellular metabolic process;cellular nitrogen compound metabolic process;cellular process;macromolecule biosynthetic process;macromolecule metabolic process;metabolic process;mRNA metabolic process;mRNA processing;nitrogen compound metabolic …	basal RNA polymerase II transcription machinery binding;basal transcription machinery binding;binding;cation binding;DNA binding;enzyme binding;ion binding;metal ion binding;nucleic acid binding;protein binding;RNA polymerase binding;RNA polymerase core enzyme binding;RNA polymerase II core binding;transition metal ion binding;zinc ion binding	cell part;intracellular membrane-bounded organelle;intracellular organelle;intracellular organelle part;intracellular part;membrane-bounded organelle;nuclear matrix;nuclear part;nucleoplasm;organelle;organelle part		6	6	6	11.7	11.7	11.7	65.653	0	38.232	4791100	6.68044	13	1.31945	0.0462178	-2.00337	-2.81803	Q5BKZ1	Q5BKZ1	DBIRD complex subunit ZNF326	ZNF326
20.3658	19.6084	20.8059	22.4622	22.5657	21.8867	P52272	Heterogeneous nuclear ribonucleoprotein M	HNRNPM	+	-2.04482	2.12713	alternative nuclear mRNA splicing, via spliceosome;cellular macromolecule metabolic process;cellular metabolic process;cellular nitrogen compound metabolic process;cellular process;gene expression;macromolecule metabolic process;metabolic process;mRNA metabolic process;mRNA processing;nitrogen compound metabolic process;nuclear mRNA splicing, via spliceosome;nucleic acid metabolic process;nucleob…	binding;nucleic acid binding;nucleotide binding;protein binding;protein domain specific binding;RNA binding	catalytic step 2 spliceosome;cell part;extracellular matrix;extracellular membrane-bounded organelle;extracellular organelle;extracellular region part;extracellular vesicular exosome;integral to membrane;integral to plasma membrane;intracellular non-membrane-bounded organelle;intracellular organelle;intracellular organelle part;intracellular part;intrinsic to membrane;intrinsic to plasma membrane…	Spliceosome	17	17	17	32.5	32.5	32.5	77.515	0	119.73	20414000	7.30993	53	2.12713	0.00944828	-2.04482	-5.00532	P52272	P52272	Heterogeneous nuclear ribonucleoprotein M	HNRNPM
NaN	NaN	NaN	19.2113	19.4585	19.9327	O43164	E3 ubiquitin-protein ligase Praja-2	PJA2	+	-2.078	1.88841	behavior;biological regulation;cellular macromolecule metabolic process;cellular metabolic process;cellular process;cellular protein metabolic process;cellular response to stimulus;cognition;hippo signaling cascade;intracellular signal transduction;learning or memory;long-term memory;macromolecule metabolic process;macromolecule modification;memory;metabolic process;multicellular organismal proce…	acid-amino acid ligase activity;binding;catalytic activity;cation binding;enzyme binding;ion binding;kinase binding;ligase activity;ligase activity, forming carbon-nitrogen bonds;metal ion binding;protein binding;protein kinase A binding;protein kinase A catalytic subunit binding;protein kinase A regulatory subunit binding;protein kinase binding;small conjugating protein ligase activity;transitio…	cell junction;cell part;cytoplasm;cytoplasmic part;cytoskeletal part;endoplasmic reticulum membrane;endoplasmic reticulum part;Golgi apparatus part;Golgi membrane;intracellular organelle part;intracellular part;membrane;membrane part;organelle membrane;organelle part;plasma membrane;postsynaptic density;postsynaptic membrane;synapse part;synaptic membrane		7	7	7	13	13	13	78.213	0	48.04	2273900	6.35677	14	1.88841	0.0137391	-2.078	-4.27197	O43164	O43164	E3 ubiquitin-protein ligase Praja-2	PJA2
NaN	NaN	NaN	20.3369	20.3774	20.9976	Q6ZRV2	Protein FAM83H	FAM83H	+	-2.10575	2.43052	anatomical structure development;biomineral tissue development;developmental process;tissue development				18	18	18	23.3	23.3	23.3	127.12	0	112.12	4430000	6.6464	34	2.43052	0.00737778	-2.10575	-6.07438	Q6ZRV2	Q6ZRV2	Protein FAM83H	FAM83H
NaN	NaN	NaN	19.4836	20.4649	20.1978	Q96L58	Beta-1,3-galactosyltransferase 6	B3GALT6	+	-2.13393	2.32258	amine metabolic process;aminoglycan biosynthetic process;aminoglycan metabolic process;biosynthetic process;carbohydrate biosynthetic process;carbohydrate metabolic process;cellular biosynthetic process;cellular carbohydrate metabolic process;cellular macromolecule biosynthetic process;cellular macromolecule metabolic process;cellular metabolic process;cellular process;cellular protein metabolic …	beta-1,3-galactosyltransferase activity;catalytic activity;galactosyltransferase activity;galactosylxylosylprotein 3-beta-galactosyltransferase activity;transferase activity;transferase activity, transferring glycosyl groups;transferase activity, transferring hexosyl groups;UDP-galactose:beta-N-acetylglucosamine beta-1,3-galactosyltransferase activity;UDP-galactosyltransferase activity;UDP-glycos…	cell part;cytoplasmic part;Golgi apparatus part;Golgi cisterna;Golgi cisterna membrane;Golgi medial cisterna;Golgi membrane;integral to membrane;intracellular organelle part;intracellular part;intrinsic to membrane;membrane;membrane part;organelle membrane;organelle part;organelle subcompartment	Glycosaminoglycan biosynthesis - chondroitin sulfate;Glycosaminoglycan biosynthesis - heparan sulfate	5	5	5	16.1	16.1	16.1	37.137	0	54.318	3781000	6.57761	10	2.32258	0.00897959	-2.13393	-5.67472	Q96L58	Q96L58	Beta-1,3-galactosyltransferase 6	B3GALT6
NaN	NaN	NaN	20.621	20.2475	19.9721	Q9BQA1	Methylosome protein 50	WDR77	+	-2.17349	1.9758	biological regulation;cell differentiation;cellular component assembly;cellular component assembly at cellular level;cellular component organization;cellular component organization at cellular level;cellular component organization or biogenesis;cellular component organization or biogenesis at cellular level;cellular developmental process;cellular macromolecular complex assembly;cellular macromole…	ligand-dependent nuclear receptor transcription coactivator activity;protein binding transcription factor activity;transcription coactivator activity;transcription cofactor activity;transcription factor binding transcription factor activity	cell part;cytoplasm;cytoplasmic part;cytosol;Golgi apparatus;intracellular membrane-bounded organelle;intracellular organelle;intracellular organelle part;intracellular part;macromolecular complex;membrane-bounded organelle;methylosome;methyltransferase complex;nuclear part;nucleoplasm;nucleus;organelle;organelle part;protein complex		3	3	3	14.9	14.9	14.9	36.724	0	29.357	5711500	6.75675	16	1.9758	0.00984615	-2.17349	-4.53053	Q9BQA1	Q9BQA1	Methylosome protein 50	WDR77
NaN	NaN	NaN	20.4855	21.0362	20.2385	Q9BRQ6	MICOS complex subunit MIC25	CHCHD6	+	-2.21286	1.49823	cellular component organization;cellular component organization at cellular level;cellular component organization or biogenesis;cellular component organization or biogenesis at cellular level;cellular membrane organization;cellular process;cellular response to stimulus;cellular response to stress;cristae formation;inner mitochondrial membrane organization;membrane organization;mitochondrial membr…		cell part;cytoplasmic part;intracellular membrane-bounded organelle;intracellular organelle;intracellular organelle part;intracellular part;membrane;membrane-bounded organelle;mitochondrial inner membrane;mitochondrial membrane;mitochondrial part;mitochondrion;organelle;organelle inner membrane;organelle membrane;organelle part		5	5	5	29.8	29.8	29.8	26.457	0	48.289	5885700	6.7698	11	1.49823	0.0301739	-2.21286	-3.23741	Q9BRQ6	Q9BRQ6	MICOS complex subunit MIC25	CHCHD6
NaN	NaN	NaN	19.721	20.3013	19.8256	Q13242	Serine/arginine-rich splicing factor 9	SRSF9	+	-2.26544	2.14951	biological regulation;biosynthetic process;cellular biosynthetic process;cellular component assembly;cellular component assembly at cellular level;cellular component organization;cellular component organization at cellular level;cellular component organization or biogenesis;cellular component organization or biogenesis at cellular level;cellular macromolecular complex assembly;cellular macromolec…	binding;nucleotide binding	cell part;intracellular non-membrane-bounded organelle;intracellular organelle;intracellular organelle part;intracellular part;non-membrane-bounded organelle;nuclear part;nucleolus;nucleoplasm;organelle;organelle part	Spliceosome	3	3	3	13.6	13.6	13.6	25.542	0	22.872	3642800	6.56144	6	2.14951	0.00978571	-2.26544	-5.07864	Q13242	Q13242	Serine/arginine-rich splicing factor 9	SRSF9
20.911	20.5264	20.9069	22.8044	23.3013	23.4908	Q14596	Next to BRCA1 gene 1 protein	NBR1	+	-2.4174	3.25436	autophagy;biological regulation;catabolic process;cell communication;cellular catabolic process;cellular component assembly;cellular component organization;cellular component organization or biogenesis;cellular metabolic process;cellular process;cellular response to external stimulus;cellular response to extracellular stimulus;cellular response to nutrient levels;cellular response to starvation;c…	binding;cation binding;enzyme binding;ion binding;kinase binding;metal ion binding;mitogen-activated protein kinase binding;protein binding;protein kinase binding;small conjugating protein binding;transition metal ion binding;ubiquitin binding;zinc ion binding	autophagic vacuole;cell part;contractile fiber part;cytoplasmic part;cytoplasmic vesicle;cytosol;endosome;extracellular membrane-bounded organelle;extracellular organelle;extracellular region part;extracellular vesicular exosome;intracellular membrane-bounded organelle;intracellular organelle;intracellular part;late endosome;lysosome;lytic vacuole;M band;membrane;membrane-bounded organelle;membra…		15	15	15	21.1	21.1	21.1	107.41	0	123.55	33145000	7.52042	70	3.25436	0.00927273	-2.4174	-10.0244	Q14596	Q14596	Next to BRCA1 gene 1 protein	NBR1
21.9051	22.9808	22.7553	25.4965	25.7014	24.1402	P62263	40S ribosomal protein S14	RPS14	+	-2.56561	1.91657	biological regulation;biosynthetic process;catabolic process;cell differentiation;cellular biosynthetic process;cellular catabolic process;cellular component assembly;cellular component assembly at cellular level;cellular component disassembly;cellular component disassembly at cellular level;cellular component organization;cellular component organization at cellular level;cellular component organ…	binding;mRNA 5'-UTR binding;mRNA binding;nucleic acid binding;RNA binding;structural constituent of ribosome;structural molecule activity;translation regulator activity	adherens junction;anchoring junction;cell junction;cell part;cell-substrate adherens junction;cell-substrate junction;cytoplasm;cytoplasmic part;cytosol;cytosolic small ribosomal subunit;extracellular membrane-bounded organelle;extracellular organelle;extracellular region part;extracellular vesicular exosome;focal adhesion;intracellular membrane-bounded organelle;intracellular non-membrane-bounde…	Ribosome	9	9	9	41.1	41.1	41.1	16.273	0	69.358	118220000	8.07269	41	1.91657	0.0125373	-2.56561	-4.35412	P62263	P62263	40S ribosomal protein S14	RPS14
20.8871	NaN	21.0138	22.1829	22.9773	23.1188	P22626	Heterogeneous nuclear ribonucleoproteins A2/B1	HNRNPA2B1	+	-2.57091	1.46184	biological regulation;cellular macromolecule metabolic process;cellular metabolic process;cellular nitrogen compound metabolic process;cellular process;establishment of localization;establishment of RNA localization;gene expression;macromolecule metabolic process;metabolic process;mRNA metabolic process;mRNA processing;negative regulation of biological process;negative regulation of biosynthetic …	binding;DNA binding;nucleic acid binding;nucleotide binding;RNA binding;sequence-specific DNA binding;single-stranded DNA binding;single-stranded telomeric DNA binding;structure-specific DNA binding;telomeric DNA binding	catalytic step 2 spliceosome;cell part;cytoplasm;intracellular membrane-bounded organelle;intracellular organelle;intracellular organelle part;intracellular part;macromolecular complex;membrane;membrane-bounded organelle;nuclear part;nucleoplasm;nucleus;organelle;organelle part;ribonucleoprotein complex;spliceosomal complex		8	8	8	26.3	26.3	26.3	37.429	0	174.87	29411000	7.46851	39	1.46184	0.0344946	-2.57091	-3.1496	P22626	P22626	Heterogeneous nuclear ribonucleoproteins A2/B1	HNRNPA2B1
NaN	18.9055	19.0389	20.6057	21.8804	21.3074	P43243	Matrin-3	MATR3	+	-2.66798	2.14252	biological regulation;posttranscriptional regulation of gene expression;regulation of biological process;regulation of gene expression;regulation of macromolecule metabolic process;regulation of metabolic process	binding;cation binding;ion binding;metal ion binding;nucleotide binding;structural molecule activity;transition metal ion binding;zinc ion binding	cell part;intracellular organelle part;intracellular part;membrane;nuclear inner membrane;nuclear matrix;nuclear membrane;nuclear part;nucleoplasm;organelle inner membrane;organelle membrane;organelle part		11	11	11	16.3	16.3	16.3	94.622	0	73.604	8975200	6.95304	33	2.14252	0.00961404	-2.66798	-5.05565	P43243	P43243	Matrin-3	MATR3
NaN	NaN	NaN	20.8242	21.1376	20.6575	Q53H96	Pyrroline-5-carboxylate reductase 3	PYCRL	+	-2.6951	2.55841	amine biosynthetic process;amine metabolic process;biosynthetic process;carboxylic acid biosynthetic process;carboxylic acid metabolic process;cellular amine metabolic process;cellular amino acid biosynthetic process;cellular amino acid metabolic process;cellular biosynthetic process;cellular ketone metabolic process;cellular metabolic process;cellular nitrogen compound biosynthetic process;cellu…	catalytic activity;oxidoreductase activity;oxidoreductase activity, acting on the CH-NH group of donors;oxidoreductase activity, acting on the CH-NH group of donors, NAD or NADP as acceptor;pyrroline-5-carboxylate reductase activity		Arginine and proline metabolism	8	8	8	39.8	39.8	39.8	28.663	0	55.705	7555500	6.87826	20	2.55841	0.00873684	-2.6951	-6.57828	Q53H96	Q53H96	Pyrroline-5-carboxylate reductase 3	PYCRL
NaN	NaN	NaN	20.774	22.3404	20.6811	P37108	Signal recognition particle 14 kDa protein	SRP14	+	-2.72573	1.93323	biosynthetic process;cellular biosynthetic process;cellular macromolecule biosynthetic process;cellular macromolecule metabolic process;cellular metabolic process;cellular process;cellular protein metabolic process;cotranslational protein targeting to membrane;establishment of localization;establishment of localization in cell;establishment of protein localization;establishment of protein localiz…	7S RNA binding;binding;endoplasmic reticulum signal peptide binding;nucleic acid binding;peptide binding;RNA binding;signal sequence binding	cell part;cytoplasm;cytoplasmic part;cytosol;extracellular membrane-bounded organelle;extracellular organelle;extracellular region part;extracellular vesicular exosome;intercellular bridge;intracellular membrane-bounded organelle;intracellular non-membrane-bounded organelle;intracellular organelle;intracellular organelle part;intracellular part;macromolecular complex;membrane-bounded organelle;me…	Protein export	7	7	7	38.2	38.2	38.2	14.57	0	44.061	6678300	6.82467	17	1.93323	0.0127273	-2.72573	-4.40322	P37108	P37108	Signal recognition particle 14 kDa protein	SRP14
NaN	NaN	NaN	20.7254	21.4368	20.4361	P57678	Gem-associated protein 4	GEMIN4	+	-2.77493	2.60583	cellular component assembly;cellular component assembly at cellular level;cellular component organization;cellular component organization at cellular level;cellular component organization or biogenesis;cellular component organization or biogenesis at cellular level;cellular macromolecular complex assembly;cellular macromolecular complex subunit organization;cellular macromolecule metabolic proces…		cell part;cytoplasm;cytoplasmic part;cytosol;extracellular membrane-bounded organelle;extracellular organelle;extracellular region part;extracellular vesicular exosome;intracellular non-membrane-bounded organelle;intracellular organelle;intracellular organelle part;intracellular part;macromolecular complex;membrane;membrane-bounded organelle;membrane-bounded vesicle;non-membrane-bounded organelle…	RNA transport	9	9	9	11	11	11	120.04	0	63.035	6652200	6.82297	17	2.60583	0.00948571	-2.77493	-6.77401	P57678	P57678	Gem-associated protein 4	GEMIN4
NaN	NaN	NaN	20.266	20.0081	20.7849	Q9UHL9	General transcription factor II-I repeat domain-containing protein 1	GTF2IRD1	+	-2.80337	2.25148	biological regulation;biosynthetic process;cellular biosynthetic process;cellular macromolecule biosynthetic process;cellular macromolecule metabolic process;cellular metabolic process;cellular nitrogen compound metabolic process;cellular process;developmental process;macromolecule biosynthetic process;macromolecule metabolic process;metabolic process;multicellular organismal development;multicel…	binding;DNA binding;nucleic acid binding;nucleic acid binding transcription factor activity;sequence-specific distal enhancer binding RNA polymerase II transcription factor activity;sequence-specific DNA binding RNA polymerase II transcription factor activity;sequence-specific DNA binding transcription factor activity	cell part;cytoplasm;intracellular membrane-bounded organelle;intracellular organelle;intracellular organelle part;intracellular part;membrane-bounded organelle;nuclear part;nucleoplasm;nucleus;organelle;organelle part	Basal transcription factors	9	9	9	12.7	12.7	12.7	106.06	0	67.858	4237400	6.6271	21	2.25148	0.00862745	-2.80337	-5.42341	Q9UHL9	Q9UHL9	General transcription factor II-I repeat domain-containing protein 1	GTF2IRD1
NaN	NaN	NaN	20.3219	20.1976	20.3428	Q9HCY8	Protein S100-A14	S100A14	+	-2.80483	2.98858	activation of immune response;activation of innate immune response;apoptosis;biological regulation;calcium ion homeostasis;cation homeostasis;cell death;cellular process;cellular response to stimulus;chemical homeostasis;death;defense response;defense response to bacterium;divalent inorganic cation homeostasis;homeostatic process;immune response-activating signal transduction;immune response-regu…	binding;calcium ion binding;cation binding;chemokine receptor binding;cytokine receptor binding;G-protein-coupled receptor binding;ion binding;metal ion binding;protein binding;receptor binding	cell junction;cell part;cytoplasm;cytoplasmic part;cytoskeleton;extracellular membrane-bounded organelle;extracellular organelle;extracellular region part;extracellular vesicular exosome;intracellular non-membrane-bounded organelle;intracellular organelle;intracellular organelle part;intracellular part;membrane;membrane-bounded organelle;membrane-bounded vesicle;microtubule cytoskeleton;non-membr…		4	4	4	46.2	46.2	46.2	11.662	0	35.686	5752300	6.75984	30	2.98858	0.00784615	-2.80483	-8.55133	Q9HCY8	Q9HCY8	Protein S100-A14	S100A14
NaN	NaN	NaN	20.5143	20.7839	20.3286	P30260	Cell division cycle protein 27 homolog	CDC27	+	-2.82076	2.50796	anaphase-promoting complex-dependent proteasomal ubiquitin-dependent protein catabolic process;biological regulation;catabolic process;cell cycle;cell cycle checkpoint;cell cycle process;cell proliferation;cellular catabolic process;cellular macromolecule catabolic process;cellular macromolecule metabolic process;cellular metabolic process;cellular process;cellular protein metabolic process;macro…	binding;enzyme binding;phosphatase binding;protein binding;protein phosphatase binding	anaphase-promoting complex;cell part;centrosome;cullin-RING ubiquitin ligase complex;cytoplasm;cytoplasmic part;cytoskeletal part;cytosol;intracellular membrane-bounded organelle;intracellular non-membrane-bounded organelle;intracellular organelle;intracellular organelle part;intracellular part;macromolecular complex;membrane-bounded organelle;microtubule organizing center;non-membrane-bounded or…	Cell cycle;Cell cycle - yeast;Meiosis - yeast;Oocyte meiosis;Progesterone-mediated oocyte maturation;Ubiquitin mediated proteolysis	7	7	7	11.3	11.3	11.3	91.866	0	49.644	4899700	6.69017	16	2.50796	0.00809756	-2.82076	-6.37544	P30260	P30260	Cell division cycle protein 27 homolog	CDC27
NaN	19.2315	NaN	21.0276	21.3336	19.7636	O43390	Heterogeneous nuclear ribonucleoprotein R	HNRNPR	+	-3.00824	1.37558	cellular macromolecule metabolic process;cellular metabolic process;cellular nitrogen compound metabolic process;cellular process;gene expression;macromolecule metabolic process;metabolic process;mRNA metabolic process;mRNA processing;nitrogen compound metabolic process;nuclear mRNA splicing, via spliceosome;nucleic acid metabolic process;nucleobase-containing compound metabolic process;primary m…	binding;nucleic acid binding;nucleotide binding;RNA binding	catalytic step 2 spliceosome;cell part;cytoplasm;intracellular organelle part;intracellular part;macromolecular complex;nuclear part;nucleoplasm;organelle part;ribonucleoprotein complex;spliceosomal complex		7	7	6	15.8	15.8	13.9	70.942	0	44.813	7460900	6.87279	21	1.37558	0.0417083	-3.00824	-2.94657	O43390	O43390	Heterogeneous nuclear ribonucleoprotein R	HNRNPR
NaN	NaN	NaN	20.6199	21.0614	20.6216	Q3ZCQ8	Mitochondrial import inner membrane translocase subunit TIM50	TIMM50	+	-3.03247	2.35768	apoptotic mitochondrial changes;cellular component organization;cellular component organization at cellular level;cellular component organization or biogenesis;cellular component organization or biogenesis at cellular level;cellular macromolecule metabolic process;cellular membrane organization;cellular metabolic process;cellular process;cellular protein metabolic process;dephosphorylation;establ…	binding;catalytic activity;cytokine receptor binding;growth factor receptor binding;hydrolase activity;hydrolase activity, acting on ester bonds;interleukin-2 receptor binding;nucleic acid binding;phosphatase activity;phosphoprotein phosphatase activity;phosphoric ester hydrolase activity;protein binding;protein serine/threonine phosphatase activity;protein tyrosine phosphatase activity;receptor …	cell part;cytoplasmic part;integral to membrane;intracellular membrane-bounded organelle;intracellular organelle;intracellular organelle part;intracellular part;intrinsic to membrane;macromolecular complex;membrane;membrane part;membrane-bounded organelle;mitochondrial inner membrane;mitochondrial inner membrane presequence translocase complex;mitochondrial membrane;mitochondrial membrane part;mi…		7	7	7	26.6	26.6	26.6	39.646	0	55.584	6695300	6.82577	20	2.35768	0.00956522	-3.03247	-5.80221	Q3ZCQ8	Q3ZCQ8	Mitochondrial import inner membrane translocase subunit TIM50	TIMM50
NaN	NaN	NaN	20.9869	21.7922	20.3397	Q9ULG6	Cell cycle progression protein 1	CCPG1	+	-3.09318	2.58746	biological regulation;cell cycle;cellular process;positive regulation of biological process;positive regulation of biosynthetic process;positive regulation of cell cycle;positive regulation of cell proliferation;positive regulation of cellular biosynthetic process;positive regulation of cellular metabolic process;positive regulation of cellular process;positive regulation of gene expression;posit…		cell part;integral to membrane;intrinsic to membrane;membrane part		7	7	7	10.2	10.2	10.2	87.339	0	59.163	7595000	6.88053	19	2.58746	0.00897297	-3.09318	-6.69761	Q9ULG6	Q9ULG6	Cell cycle progression protein 1	CCPG1
NaN	NaN	NaN	20.7714	22.1735	21.0026	P62995	Transformer-2 protein homolog beta	TRA2B	+	-3.24207	2.61143	biological regulation;cellular macromolecule metabolic process;cellular metabolic process;cellular nitrogen compound metabolic process;cellular process;macromolecule metabolic process;metabolic process;mRNA metabolic process;mRNA processing;nitrogen compound metabolic process;nuclear mRNA splicing, via spliceosome;nucleic acid metabolic process;nucleobase-containing compound metabolic process;pos…	binding;mRNA binding;nucleic acid binding;nucleotide binding;RNA binding	cell part;intracellular membrane-bounded organelle;intracellular organelle;intracellular part;membrane-bounded organelle;nucleus;organelle	Spliceosome	6	6	6	24.3	24.3	24.3	33.665	0	42.393	10452000	7.0192	31	2.61143	0.00976471	-3.24207	-6.79743	P62995	P62995	Transformer-2 protein homolog beta	TRA2B
21.121	19.5971	21.2904	23.9076	24.244	23.6509	P07910	Heterogeneous nuclear ribonucleoproteins C1/C2	HNRNPC	+	-3.26463	2.35071	3'-UTR-mediated mRNA stabilization;ATP-dependent chromatin remodeling;biological regulation;cell differentiation;cellular component organization;cellular component organization at cellular level;cellular component organization or biogenesis;cellular component organization or biogenesis at cellular level;cellular developmental process;cellular macromolecule metabolic process;cellular metabolic pro…	binding;chromatin binding;chromatin DNA binding;core promoter proximal region DNA binding;core promoter proximal region sequence-specific DNA binding;DNA binding;enhancer binding;enhancer sequence-specific DNA binding;identical protein binding;mRNA 3'-UTR binding;mRNA binding;nucleic acid binding;nucleosomal DNA binding;nucleosome binding;nucleotide binding;poly(U) RNA binding;poly-pyrimidine tra…	catalytic step 2 spliceosome;cell part;chromatin;chromosomal part;cytoplasmic part;cytosol;extracellular membrane-bounded organelle;extracellular organelle;extracellular region part;extracellular vesicular exosome;intracellular membrane-bounded organelle;intracellular organelle;intracellular organelle part;intracellular part;macromolecular complex;membrane;membrane-bounded organelle;membrane-boun…	Spliceosome	9	9	3	23.5	23.5	12.4	33.67	0	102.68	82766000	7.91785	57	2.35071	0.0093617	-3.26463	-5.7767	P07910	P07910	Heterogeneous nuclear ribonucleoproteins C1/C2	HNRNPC
22.6405	23.3389	25.0282	27.3187	27.305	26.6655	Q13162	Peroxiredoxin-4	PRDX4	+	-3.42718	2.00726	4-hydroxyproline metabolic process;amine metabolic process;anatomical structure development;biological regulation;carboxylic acid metabolic process;cell redox homeostasis;cellular amine metabolic process;cellular amino acid metabolic process;cellular component organization;cellular component organization at cellular level;cellular component organization or biogenesis;cellular component organizati…	antioxidant activity;catalytic activity;oxidoreductase activity;oxidoreductase activity, acting on paired donors, with incorporation or reduction of molecular oxygen;oxidoreductase activity, acting on peroxide as acceptor;peroxidase activity;peroxiredoxin activity;thioredoxin peroxidase activity	cell part;cytoplasmic part;cytosol;endoplasmic reticulum;extracellular membrane-bounded organelle;extracellular organelle;extracellular region part;extracellular space;extracellular vesicular exosome;intracellular membrane-bounded organelle;intracellular organelle;intracellular part;membrane-bounded organelle;membrane-bounded vesicle;mitochondrion;nucleus;organelle;smooth endoplasmic reticulum;ve…		14	14	12	60.1	60.1	54.6	30.54	0	263.8	574680000	8.75943	101	2.00726	0.00913333	-3.42718	-4.62634	Q13162	Q13162	Peroxiredoxin-4	PRDX4
NaN	NaN	NaN	20.8778	21.7895	22.0491	P46821	Microtubule-associated protein 1B;MAP1B heavy chain;MAP1 light chain LC1	MAP1B	+	-3.45502	2.11287	anatomical structure development;axon extension;biological regulation;cell growth;cell projection organization;cellular component movement;cellular component organization;cellular component organization at cellular level;cellular component organization or biogenesis;cellular component organization or biogenesis at cellular level;cellular process;cytoskeleton organization;cytoskeleton-dependent in…	structural molecule activity	cell junction;cell part;cell projection;cell projection part;cytoplasm;cytoplasmic part;cytoskeletal part;cytosol;dendritic spine;intracellular organelle part;intracellular part;macromolecular complex;membrane;microtubule;microtubule associated complex;neuron projection;neuron spine;organelle part;plasma membrane;postsynaptic density;protein complex;synapse part		25	25	25	15.2	15.2	15.2	270.63	0	185.97	14653000	7.16593	44	2.11287	0.00928814	-3.45502	-4.95904	P46821;P78559	P46821	Microtubule-associated protein 1B;MAP1B heavy chain;MAP1 light chain LC1	MAP1B
NaN	NaN	NaN	20.2519	19.9703	20.6064	Q96RU2	Ubiquitin carboxyl-terminal hydrolase 28	USP28	+	-3.59197	2.85001	biological regulation;catabolic process;cell cycle checkpoint;cell proliferation;cellular catabolic process;cellular macromolecule catabolic process;cellular macromolecule metabolic process;cellular metabolic process;cellular nitrogen compound metabolic process;cellular process;cellular protein metabolic process;cellular response to abiotic stimulus;cellular response to light stimulus;cellular re…	catalytic activity;cysteine-type endopeptidase activity;cysteine-type peptidase activity;endopeptidase activity;hydrolase activity;peptidase activity;peptidase activity, acting on L-amino acid peptides;small conjugating protein-specific protease activity;ubiquitin-specific protease activity	cell part;intracellular membrane-bounded organelle;intracellular non-membrane-bounded organelle;intracellular organelle;intracellular organelle part;intracellular part;macromolecular complex;membrane-bounded organelle;non-membrane-bounded organelle;nuclear part;nucleolus;nucleoplasm;nucleus;organelle;organelle part;protein complex		7	7	7	8.9	8.9	8.9	122.49	0	46.181	3390500	6.53026	11	2.85001	0.00703448	-3.59197	-7.86477	Q96RU2	Q96RU2	Ubiquitin carboxyl-terminal hydrolase 28	USP28
NaN	NaN	19.0705	22.4675	22.2445	21.0088	O75494;Q8WXF0	Serine/arginine-rich splicing factor 10;Serine/arginine-rich splicing factor 12	SRSF10;SRSF12	+	-3.876	2.16825	assembly of spliceosomal tri-snRNP;biological regulation;cellular component assembly;cellular component assembly at cellular level;cellular component organization;cellular component organization at cellular level;cellular component organization or biogenesis;cellular component organization or biogenesis at cellular level;cellular macromolecular complex assembly;cellular macromolecular complex sub…	binding;nucleic acid binding;nucleotide binding;protein binding;protein domain specific binding;RNA binding;RS domain binding;unfolded protein binding	cell part;cytoplasm;intracellular membrane-bounded organelle;intracellular organelle;intracellular organelle part;intracellular part;membrane-bounded organelle;nuclear body;nuclear part;nuclear speck;nucleoplasm;nucleoplasm part;nucleus;organelle;organelle part	Spliceosome	6	6	6	23.7	23.7	23.7	31.3	0	46.181	16072000	7.20607	23	2.16825	0.0101481	-3.876	-5.14067	O75494;Q8WXF0	O75494;Q8WXF0	Serine/arginine-rich splicing factor 10;Serine/arginine-rich splicing factor 12	SRSF10;SRSF12
NaN	NaN	NaN	21.3647	22.2115	20.8448	Q9UJZ1	Stomatin-like protein 2, mitochondrial	STOML2	+	-4.06422	2.53816	activation of immune response;alpha-beta T cell activation;antigen receptor-mediated signaling pathway;ATP biosynthetic process;ATP metabolic process;ATP synthesis coupled proton transport;biological regulation;biosynthetic process;calcium ion homeostasis;calcium ion transport;cation homeostasis;cation transport;CD4-positive, alpha-beta T cell activation;cell activation;cell surface receptor link…	binding;enzyme binding;GTPase binding;protein binding;receptor binding	cell part;cytoplasmic part;cytoskeleton;extrinsic to membrane;extrinsic to plasma membrane;intracellular non-membrane-bounded organelle;intracellular organelle;intracellular organelle part;intracellular part;membrane;membrane part;membrane raft;membrane-enclosed lumen;mitochondrial inner membrane;mitochondrial intermembrane space;mitochondrial membrane;mitochondrial part;non-membrane-bounded orga…		7	7	7	33.1	33.1	33.1	38.534	0	149.41	15179000	7.18124	21	2.53816	0.0083	-4.06422	-6.49621	Q9UJZ1	Q9UJZ1	Stomatin-like protein 2, mitochondrial	STOML2
NaN	NaN	17.6789	21.9119	22.6987	21.2527	Q9Y4P1	Cysteine protease ATG4B	ATG4B	+	-4.08437	2.80765	autophagic vacuole assembly;autophagy;biological regulation;catabolic process;cell communication;cellular catabolic process;cellular component assembly;cellular component assembly at cellular level;cellular component organization;cellular component organization at cellular level;cellular component organization or biogenesis;cellular component organization or biogenesis at cellular level;cellular …	catalytic activity;cysteine-type endopeptidase activity;cysteine-type peptidase activity;endopeptidase activity;hydrolase activity;peptidase activity;peptidase activity, acting on L-amino acid peptides	cell part;cytoplasm;cytoplasmic part;cytosol;intracellular part	Regulation of autophagy	10	10	10	31.6	31.6	31.6	44.294	0	267.8	24124000	7.38245	37	2.80765	0.0068	-4.08437	-7.66507	Q9Y4P1	Q9Y4P1	Cysteine protease ATG4B	ATG4B
NaN	NaN	20.9617	24.0693	23.4805	21.8607	P62249	40S ribosomal protein S16	RPS16	+	-4.19051	1.5946	biosynthetic process;catabolic process;cellular biosynthetic process;cellular catabolic process;cellular component biogenesis;cellular component biogenesis at cellular level;cellular component disassembly;cellular component disassembly at cellular level;cellular component organization;cellular component organization at cellular level;cellular component organization or biogenesis;cellular componen…	binding;nucleic acid binding;RNA binding;structural constituent of ribosome;structural molecule activity	adherens junction;anchoring junction;cell junction;cell part;cell-substrate adherens junction;cell-substrate junction;cytoplasmic part;cytosol;cytosolic small ribosomal subunit;extracellular membrane-bounded organelle;extracellular organelle;extracellular region part;extracellular vesicular exosome;focal adhesion;intracellular organelle part;intracellular part;macromolecular complex;membrane;memb…	Ribosome	8	8	8	45.9	45.9	45.9	16.445	0	49.223	34282000	7.53507	24	1.5946	0.0231364	-4.19051	-3.47649	P62249	P62249	40S ribosomal protein S16	RPS16
NaN	NaN	NaN	22.0993	22.6432	21.728	P12236	ADP/ATP translocase 3;ADP/ATP translocase 3, N-terminally processed	SLC25A6	+	-4.21524	3.96937	active induction of host immune response by virus;adenine nucleotide transport;ADP transport;apoptosis;ATP transport;biological regulation;cell death;cellular macromolecule metabolic process;cellular metabolic process;cellular process;cellular protein metabolic process;death;energy derivation by oxidation of organic compounds;energy reserve metabolic process;establishment of localization;establis…	active transmembrane transporter activity;antiporter activity;ATP:ADP antiporter activity;secondary active transmembrane transporter activity;solute:solute antiporter activity;transmembrane transporter activity;transporter activity	cell part;cytoplasmic part;integral to membrane;intracellular membrane-bounded organelle;intracellular organelle;intracellular organelle part;intracellular part;intrinsic to membrane;macromolecular complex;membrane;membrane part;membrane-bounded organelle;mitochondrial inner membrane;mitochondrial inner membrane presequence translocase complex;mitochondrial membrane;mitochondrial membrane part;mi…	Calcium signaling pathway;Huntington's disease;Parkinson's disease	9	3	2	29.2	11.1	7.4	32.866	0	21.726	20953000	7.32125	16	3.96937	0.00872727	-4.21524	-15.2687	P12236	P12236	ADP/ATP translocase 3;ADP/ATP translocase 3, N-terminally processed	SLC25A6
23.3372	25.0144	26.9637	29.2604	29.5462	29.4367	A6NCE7;Q9GZQ8	Microtubule-associated proteins 1A/1B light chain 3 beta 2;Microtubule-associated proteins 1A/1B light chain 3B	MAP1LC3B2;MAP1LC3B	+	-4.30937	1.82804	autophagic vacuole assembly;autophagy;catabolic process;cell communication;cellular catabolic process;cellular component assembly;cellular component assembly at cellular level;cellular component organization;cellular component organization at cellular level;cellular component organization or biogenesis;cellular component organization or biogenesis at cellular level;cellular metabolic process;cell…	binding;cytoskeletal protein binding;microtubule binding;protein binding;tubulin binding	autophagic vacuole;autophagic vacuole membrane;axoneme;cell part;cell projection part;cytoplasmic part;cytoplasmic vesicle;cytoskeletal part;cytosol;endomembrane system;extrinsic to membrane;intracellular;intracellular membrane-bounded organelle;intracellular organelle;intracellular organelle part;intracellular part;macromolecular complex;membrane;membrane part;membrane-bounded organelle;microtub…		8	7	7	37.6	37.6	37.6	14.628	0	49.804	5744100000	9.75922	177	1.82804	0.0189041	-4.30937	-4.09961	A6NCE7;Q9GZQ8;Q9H492	A6NCE7;Q9GZQ8	Microtubule-associated proteins 1A/1B light chain 3 beta 2;Microtubule-associated proteins 1A/1B light chain 3B	MAP1LC3B2;MAP1LC3B
NaN	NaN	NaN	21.6927	22.6209	22.2829	O14976	Cyclin-G-associated kinase	GAK	+	-4.37866	3.22653	anatomical structure development;anatomical structure morphogenesis;biological regulation;cell cycle;cell development;cell differentiation;cellular component disassembly;cellular component disassembly at cellular level;cellular component organization;cellular component organization at cellular level;cellular component organization or biogenesis;cellular component organization or biogenesis at cel…	adenyl nucleotide binding;adenyl ribonucleotide binding;ATP binding;binding;catalytic activity;kinase activity;nucleotide binding;phosphotransferase activity, alcohol group as acceptor;protein kinase activity;protein serine/threonine kinase activity;purine nucleotide binding;purine ribonucleoside triphosphate binding;purine ribonucleotide binding;ribonucleotide binding;transferase activity;transf…	adherens junction;anchoring junction;cell junction;cell part;cell-substrate adherens junction;cell-substrate junction;cytoplasmic part;focal adhesion;Golgi apparatus;intracellular membrane-bounded organelle;intracellular organelle;intracellular part;membrane;membrane-bounded organelle;organelle;perinuclear region of cytoplasm		22	22	22	20.7	20.7	20.7	143.19	0	166.09	20297000	7.30743	63	3.22653	0.0085	-4.37866	-9.85977	O14976	O14976	Cyclin-G-associated kinase	GAK
NaN	NaN	NaN	22.2451	22.1272	22.0353	Q9NYZ3	G2 and S phase-expressed protein 1	GTSE1	+	-4.47327	2.97105	biological regulation;cellular process;cellular response to stimulus;cellular response to stress;DNA damage response, signal transduction by p53 class mediator;DNA damage response, signal transduction by p53 class mediator resulting in cell cycle arrest;intracellular signal transduction;microtubule-based process;positive regulation of biological process;positive regulation of cell cycle arrest;po…		cell part;cytoplasmic microtubule;cytoplasmic part;cytoskeletal part;intracellular organelle part;intracellular part;macromolecular complex;membrane;microtubule;organelle part;protein complex	p53 signaling pathway	8	8	8	18.8	18.8	18.8	76.644	0	58.214	14041000	7.1474	20	2.97105	0.00755556	-4.47327	-8.46161	Q9NYZ3	Q9NYZ3	G2 and S phase-expressed protein 1	GTSE1
NaN	NaN	20.4443	23.88	24.2905	23.125	O75431	Metaxin-2	MTX2	+	-4.67176	2.19253	cellular macromolecule metabolic process;cellular metabolic process;cellular process;cellular protein metabolic process;establishment of localization;establishment of localization in cell;establishment of protein localization;establishment of protein localization in mitochondrion;establishment of protein localization to organelle;intracellular protein transport;intracellular transport;macromolecu…		cell part;cytoplasmic part;intracellular organelle part;intracellular part;membrane;mitochondrial membrane;mitochondrial outer membrane;mitochondrial part;organelle membrane;organelle outer membrane;organelle part;outer membrane		10	10	10	37.3	37.3	37.3	29.763	0	269.46	60378000	7.78088	32	2.19253	0.00830189	-4.67176	-5.22193	O75431	O75431	Metaxin-2	MTX2
NaN	NaN	NaN	22.9593	23.4495	22.4449	P10644	cAMP-dependent protein kinase type I-alpha regulatory subunit;cAMP-dependent protein kinase type I-alpha regulatory subunit, N-terminally processed	PRKAR1A	+	-4.90394	3.89119	actin cytoskeleton organization;actin filament-based process;activation of phospholipase C activity;activation of protein kinase A activity;activation of protein kinase activity;actomyosin structure organization;anatomical structure formation involved in morphogenesis;biological regulation;blood coagulation;cardiac muscle cell proliferation;cell cycle phase;cell cycle process;cell proliferation;c…	adenyl nucleotide binding;adenyl ribonucleotide binding;AMP binding;binding;cAMP binding;cAMP-dependent protein kinase inhibitor activity;cAMP-dependent protein kinase regulator activity;cyclic nucleotide binding;enzyme binding;enzyme inhibitor activity;enzyme regulator activity;kinase binding;kinase inhibitor activity;kinase regulator activity;nucleotide binding;protein binding;protein kinase A …	AMP-activated protein kinase complex;cAMP-dependent protein kinase complex;cell part;cytoplasmic part;cytosol;intracellular part;macromolecular complex;membrane;neuromuscular junction;plasma membrane;protein complex;synapse	Apoptosis;Insulin signaling pathway	10	10	10	31.2	31.2	31.2	42.981	0	267.04	44222000	7.64564	32	3.89119	0.00685714	-4.90394	-14.5869	P10644	P10644	cAMP-dependent protein kinase type I-alpha regulatory subunit;cAMP-dependent protein kinase type I-alpha regulatory subunit, N-terminally processed	PRKAR1A
19.4387	20.0486	21.5545	25.3211	25.9951	25.4518	P38159	RNA-binding motif protein, X chromosome;RNA-binding motif protein, X chromosome, N-terminally processed	RBMX	+	-5.24207	2.86183	biological regulation;biosynthetic process;cell differentiation;cellular biosynthetic process;cellular component assembly;cellular component assembly at cellular level;cellular component organization;cellular component organization at cellular level;cellular component organization or biogenesis;cellular component organization or biogenesis at cellular level;cellular developmental process;cellular…	binding;chromatin binding;core promoter binding;DNA binding;mRNA binding;nucleic acid binding;nucleotide binding;regulatory region DNA binding;regulatory region nucleic acid binding;RNA binding;single-stranded RNA binding;transcription regulatory region DNA binding	catalytic step 2 spliceosome;cell part;chromatin;chromosomal part;euchromatin;extracellular membrane-bounded organelle;extracellular organelle;extracellular region part;extracellular space;extracellular vesicular exosome;intracellular membrane-bounded organelle;intracellular organelle;intracellular organelle part;intracellular part;macromolecular complex;membrane;membrane-bounded organelle;membra…	Spliceosome	13	13	5	33	33	10.2	42.331	0	142.76	244550000	8.38837	69	2.86183	0.00728571	-5.24207	-7.92131	P38159;O75526;Q8N7X1	P38159	RNA-binding motif protein, X chromosome;RNA-binding motif protein, X chromosome, N-terminally processed	RBMX
NaN	NaN	NaN	22.2248	23.2308	23.2554	P09496	Clathrin light chain A	CLTA	+	-5.27677	3.56936	antigen processing and presentation;antigen processing and presentation of exogenous antigen;antigen processing and presentation of exogenous peptide antigen;antigen processing and presentation of exogenous peptide antigen via MHC class II;antigen processing and presentation of peptide antigen;antigen processing and presentation of peptide antigen via MHC class II;antigen processing and presentat…	binding;clathrin binding;clathrin heavy chain binding;peptide binding;protein binding;structural molecule activity	cell part;clathrin coat;clathrin coat of coated pit;clathrin coat of trans-Golgi network vesicle;clathrin coated vesicle membrane;clathrin complex;clathrin vesicle coat;clathrin-coated endocytic vesicle membrane;coated vesicle membrane;cytoplasmic membrane-bounded vesicle;cytoplasmic part;cytoplasmic vesicle;cytoplasmic vesicle membrane;cytoplasmic vesicle part;cytosol;endocytic vesicle membrane;…	Bacterial invasion of epithelial cells;Endocrine and other factor-regulated calcium reabsorption;Endocytosis;Huntington's disease;Lysosome	3	3	3	7.7	7.7	7.7	27.076	0	49.076	30023000	7.47745	11	3.56936	0.012	-5.27677	-12.0776	P09496	P09496	Clathrin light chain A	CLTA
NaN	NaN	NaN	23.7856	23.7522	23.3294	O15027	Protein transport protein Sec16A	SEC16A	+	-5.30419	4.16379	anatomical structure development;cellular component organization;cellular component organization at cellular level;cellular component organization or biogenesis;cellular component organization or biogenesis at cellular level;cellular process;COPII vesicle coating;developmental process;endoplasmic reticulum organization;establishment of localization;establishment of protein localization;organelle …		cell part;cytoplasm;cytoplasmic part;cytosol;endoplasmic reticulum membrane;endoplasmic reticulum part;Golgi apparatus;Golgi apparatus part;Golgi membrane;intracellular membrane-bounded organelle;intracellular organelle;intracellular organelle part;intracellular part;membrane;membrane part;membrane-bounded organelle;organelle;organelle membrane;organelle part		30	30	30	21	21	21	233.51	0	207.33	51129000	7.70867	66	4.16379	0.0106667	-5.30419	-17.1012	O15027	O15027	Protein transport protein Sec16A	SEC16A
NaN	NaN	19.7587	23.7255	24.3731	23.2501	P41743	Protein kinase C iota type	PRKCI	+	-5.41204	2.55027	actin cytoskeleton organization;actin filament organization;actin filament-based process;anatomical structure development;biological regulation;cell development;cell junction assembly;cell junction organization;cell migration;cell motility;cell surface receptor linked signaling pathway;cell-cell junction assembly;cell-cell junction organization;cellular component assembly;cellular component assem…	adenyl nucleotide binding;adenyl ribonucleotide binding;ATP binding;binding;catalytic activity;cation binding;ion binding;kinase activity;lipid binding;metal ion binding;nucleotide binding;phospholipid binding;phosphotransferase activity, alcohol group as acceptor;protein kinase activity;protein kinase C activity;protein serine/threonine kinase activity;purine nucleotide binding;purine ribonucleo…	apical plasma membrane;cell junction;cell leading edge;cell part;cell-cell junction;cytoplasm;cytoplasmic part;cytoskeleton;cytosol;endosome;extracellular membrane-bounded organelle;extracellular organelle;extracellular region part;extracellular vesicular exosome;Golgi apparatus part;Golgi membrane;intercellular bridge;intracellular membrane-bounded organelle;intracellular non-membrane-bounded or…	Endocytosis;Insulin signaling pathway;Tight junction	11	11	10	27.9	27.9	26.5	68.262	0	110.58	48581000	7.68647	33	2.55027	0.00851282	-5.41204	-6.5452	P41743	P41743	Protein kinase C iota type	PRKCI
NaN	NaN	NaN	23.4751	23.7747	22.6607	P63010	AP-2 complex subunit beta	AP2B1	+	-5.45765	4.06126	antigen processing and presentation;antigen processing and presentation of exogenous antigen;antigen processing and presentation of exogenous peptide antigen;antigen processing and presentation of exogenous peptide antigen via MHC class II;antigen processing and presentation of peptide antigen;antigen processing and presentation of peptide antigen via MHC class II;antigen processing and presentat…	binding;clathrin binding;peptide binding;protein binding;protein transporter activity;signal sequence binding;substrate-specific transporter activity;transporter activity	AP-2 adaptor complex;AP-type membrane coat adaptor complex;cell part;clathrin adaptor complex;clathrin coated vesicle membrane;clathrin-coated endocytic vesicle membrane;coated vesicle membrane;cytoplasmic part;cytoplasmic vesicle membrane;cytoplasmic vesicle part;cytosol;endocytic vesicle membrane;intracellular membrane-bounded organelle;intracellular organelle;intracellular organelle part;intra…	Endocrine and other factor-regulated calcium reabsorption;Endocytosis;Huntington's disease	22	22	22	30.1	30.1	30.1	104.55	0	201.46	38181000	7.58185	53	4.06126	0.0096	-5.45765	-16.1096	P63010;Q10567	P63010	AP-2 complex subunit beta	AP2B1
22.4822	24.7829	26.6068	30.3966	30.1287	29.8931	Q13501	Sequestosome-1	SQSTM1	+	-5.51548	1.99472	autophagy;biological regulation;catabolic process;cell communication;cell differentiation;cell surface receptor linked signaling pathway;cellular catabolic process;cellular component assembly;cellular component organization;cellular component organization or biogenesis;cellular developmental process;cellular macromolecule catabolic process;cellular macromolecule metabolic process;cellular metabol…	binding;catalytic activity;cation binding;enzyme binding;identical protein binding;ion binding;kinase activity;kinase binding;metal ion binding;phosphotransferase activity, alcohol group as acceptor;protein binding;protein domain specific binding;protein kinase activity;protein kinase binding;protein kinase C binding;protein serine/threonine kinase activity;receptor binding;receptor tyrosine kina…	aggresome;autophagic vacuole;cell part;cytoplasm;cytoplasmic mRNA processing body;cytoplasmic part;cytoplasmic vesicle;cytosol;endoplasmic reticulum;endosome;extracellular membrane-bounded organelle;extracellular organelle;extracellular region part;extracellular vesicular exosome;inclusion body;intracellular membrane-bounded organelle;intracellular non-membrane-bounded organelle;intracellular org…	Osteoclast differentiation	31	31	31	87.7	87.7	87.7	47.687	0	323.31	6732600000	9.82818	418	1.99472	0.00883871	-5.51548	-4.58798	Q13501	Q13501	Sequestosome-1	SQSTM1
NaN	NaN	20.9114	24.7317	25.192	23.957	P55084	Trifunctional enzyme subunit beta, mitochondrial;3-ketoacyl-CoA thiolase	HADHB	+	-5.6186	2.27403	biosynthetic process;carboxylic acid catabolic process;carboxylic acid metabolic process;cardiolipin acyl-chain remodeling;cardiolipin metabolic process;catabolic process;cellular biosynthetic process;cellular catabolic process;cellular ketone metabolic process;cellular lipid catabolic process;cellular lipid metabolic process;cellular metabolic process;cellular process;fatty acid beta-oxidation;f…	3-hydroxyacyl-CoA dehydrogenase activity;acetyl-CoA C-acyltransferase activity;binding;C-acyltransferase activity;carbon-oxygen lyase activity;carboxylic acid binding;catalytic activity;coenzyme binding;cofactor binding;enoyl-CoA hydratase activity;fatty acid binding;fatty-acyl-CoA binding;hydro-lyase activity;lipid binding;long-chain-3-hydroxyacyl-CoA dehydrogenase activity;long-chain-enoyl-CoA …	cell part;cytoplasmic part;endoplasmic reticulum;envelope;extracellular membrane-bounded organelle;extracellular organelle;extracellular region part;extracellular vesicular exosome;fatty acid beta-oxidation multienzyme complex;intracellular membrane-bounded organelle;intracellular non-membrane-bounded organelle;intracellular organelle;intracellular organelle part;intracellular part;macromolecular…	Benzoate degradation;Fatty acid elongation in mitochondria;Fatty acid metabolism;Valine, leucine and isoleucine degradation	21	21	21	53	53	53	51.294	0	197.32	148550000	8.17187	67	2.27403	0.0088	-5.6186	-5.50212	P55084	P55084	Trifunctional enzyme subunit beta, mitochondrial;3-ketoacyl-CoA thiolase	HADHB
NaN	NaN	19.1119	24.1524	24.1741	23.6934	Q14677	Clathrin interactor 1	CLINT1	+	-5.62069	3.8225	cellular component assembly;cellular component assembly at cellular level;cellular component organization;cellular component organization at cellular level;cellular component organization or biogenesis;cellular component organization or biogenesis at cellular level;cellular macromolecular complex assembly;cellular macromolecular complex subunit organization;cellular membrane organization;cellular…	binding;clathrin binding;lipid binding;protein binding	cell part;clathrin-coated vesicle;coated vesicle;cytoplasmic membrane-bounded vesicle;cytoplasmic part;cytoplasmic vesicle;cytosol;Golgi apparatus;intracellular membrane-bounded organelle;intracellular organelle;intracellular organelle part;intracellular part;membrane;membrane-bounded organelle;membrane-bounded vesicle;nuclear part;nucleoplasm;organelle;organelle part;perinuclear region of cytopl…		14	14	14	22.9	22.9	22.9	68.259	0	130.95	56876000	7.75493	51	3.8225	0.0064	-5.62069	-14.0124	Q14677	Q14677	Clathrin interactor 1	CLINT1
21.1864	21.9367	26.2803	28.1455	29.2379	28.9688	Q00610	Clathrin heavy chain 1	CLTC	+	-5.64959	1.59772	antigen processing and presentation;antigen processing and presentation of exogenous antigen;antigen processing and presentation of exogenous peptide antigen;antigen processing and presentation of exogenous peptide antigen via MHC class II;antigen processing and presentation of peptide antigen;antigen processing and presentation of peptide antigen via MHC class II;antigen processing and presentat…	binding;clathrin binding;clathrin light chain binding;double-stranded RNA binding;enzyme binding;kinase binding;nucleic acid binding;protein binding;protein kinase binding;RNA binding;structural molecule activity	adherens junction;anchoring junction;cell junction;cell part;cell-substrate adherens junction;cell-substrate junction;clathrin coat;clathrin coat of coated pit;clathrin coat of trans-Golgi network vesicle;clathrin coated vesicle membrane;clathrin complex;clathrin vesicle coat;clathrin-coated endocytic vesicle membrane;clathrin-coated vesicle;coated vesicle;coated vesicle membrane;cytoplasm;cytopl…	Bacterial invasion of epithelial cells;Endocrine and other factor-regulated calcium reabsorption;Endocytosis;Huntington's disease;Lysosome	80	80	64	55.5	55.5	45.9	191.61	0	323.31	2051300000	9.31203	761	1.59772	0.0234023	-5.64959	-3.48439	Q00610	Q00610	Clathrin heavy chain 1	CLTC
NaN	NaN	NaN	23.5991	24.3331	22.492	Q9HD23	Magnesium transporter MRS2 homolog, mitochondrial	MRS2	+	-5.7039	2.59096	cellular process;establishment of localization;transmembrane transport;transport	cation transmembrane transporter activity;divalent inorganic cation transmembrane transporter activity;inorganic cation transmembrane transporter activity;ion transmembrane transporter activity;magnesium ion transmembrane transporter activity;metal ion transmembrane transporter activity;substrate-specific transmembrane transporter activity;substrate-specific transporter activity;transmembrane tra…	cell part;cytoplasmic part;integral to membrane;intracellular organelle part;intracellular part;intrinsic to membrane;membrane;membrane part;mitochondrial inner membrane;mitochondrial membrane;mitochondrial part;organelle inner membrane;organelle membrane;organelle part		13	13	13	37.7	37.7	37.7	50.317	0	135	72718000	7.86164	54	2.59096	0.00922222	-5.7039	-6.71207	Q9HD23	Q9HD23	Magnesium transporter MRS2 homolog, mitochondrial	MRS2
NaN	NaN	NaN	21.585	24.7269	22.8321	Q9NX00	Transmembrane protein 160	TMEM160	+	-5.75313	2.33778			cell part;cytoplasmic part;integral to membrane;intracellular membrane-bounded organelle;intracellular organelle;intracellular part;intrinsic to membrane;membrane part;membrane-bounded organelle;mitochondrion;organelle		4	4	4	26.6	26.6	26.6	19.657	0	36.322	27043000	7.43205	11	2.33778	0.00916667	-5.75313	-5.72963	Q9NX00	Q9NX00	Transmembrane protein 160	TMEM160
NaN	NaN	NaN	23.5163	23.8852	22.922	Q12888	Tumor suppressor p53-binding protein 1	TP53BP1	+	-5.76059	3.72986	biological regulation;biosynthetic process;cellular biosynthetic process;cellular macromolecule biosynthetic process;cellular macromolecule metabolic process;cellular metabolic process;cellular nitrogen compound metabolic process;cellular process;cellular response to stimulus;cellular response to stress;DNA metabolic process;DNA recombination;DNA repair;double-strand break repair;double-strand br…	activating transcription factor binding;binding;damaged DNA binding;DNA binding;histone binding;methylated histone residue binding;nucleic acid binding;p53 binding;protein binding;protein binding transcription factor activity;RNA polymerase II activating transcription factor binding;RNA polymerase II transcription cofactor activity;RNA polymerase II transcription factor binding;RNA polymerase II …	cell part;chromosomal part;condensed chromosome kinetochore;cytoplasm;intracellular membrane-bounded organelle;intracellular non-membrane-bounded organelle;intracellular organelle;intracellular organelle part;intracellular part;kinetochore;macromolecular complex;membrane-bounded organelle;non-membrane-bounded organelle;nuclear part;nucleoplasm;nucleus;organelle;organelle part;protein complex;repl…		42	42	42	30.3	30.3	30.3	213.57	0	323.31	49078000	7.69089	107	3.72986	0.006	-5.76059	-13.272	Q12888	Q12888	Tumor suppressor p53-binding protein 1	TP53BP1
NaN	NaN	20.6836	25.2023	25.4827	24.558	Q14145	Kelch-like ECH-associated protein 1	KEAP1	+	-5.91892	2.729	biological regulation;biosynthetic process;cellular biosynthetic process;cellular macromolecule biosynthetic process;cellular macromolecule metabolic process;cellular metabolic process;cellular nitrogen compound metabolic process;cellular process;cellular protein metabolic process;cellular response to chemical stimulus;cellular response to cytokine stimulus;cellular response to interleukin-4;cell…	binding;protein binding;transcription factor binding	cell part;Cul3-RING ubiquitin ligase complex;cullin-RING ubiquitin ligase complex;cytoplasm;cytoplasmic part;cytoskeletal part;cytosol;endoplasmic reticulum;intracellular membrane-bounded organelle;intracellular organelle;intracellular organelle part;intracellular part;macromolecular complex;membrane-bounded organelle;microtubule organizing center;midbody;nuclear part;nucleoplasm;organelle;organe…	Ubiquitin mediated proteolysis	27	27	27	49.8	49.8	49.8	69.666	0	323.31	186670000	8.27107	123	2.729	0.010375	-5.91892	-7.3062	Q14145	Q14145	Kelch-like ECH-associated protein 1	KEAP1
NaN	NaN	NaN	24.1253	24.3662	24.0305	O95782	AP-2 complex subunit alpha-1	AP2A1	+	-6.11816	3.53041	antigen processing and presentation;antigen processing and presentation of exogenous antigen;antigen processing and presentation of exogenous peptide antigen;antigen processing and presentation of exogenous peptide antigen via MHC class II;antigen processing and presentation of peptide antigen;antigen processing and presentation of peptide antigen via MHC class II;antigen processing and presentat…	binding;enzyme binding;kinase binding;protein binding;protein kinase binding;protein transporter activity;substrate-specific transporter activity;transporter activity	AP-2 adaptor complex;apical plasma membrane;AP-type membrane coat adaptor complex;basolateral plasma membrane;cell part;clathrin adaptor complex;clathrin coat;clathrin coat of trans-Golgi network vesicle;clathrin coated vesicle membrane;clathrin vesicle coat;clathrin-coated endocytic vesicle membrane;coated vesicle membrane;cytoplasmic part;cytoplasmic vesicle membrane;cytoplasmic vesicle part;cy…	Endocrine and other factor-regulated calcium reabsorption;Endocytosis;Huntington's disease	32	32	24	40.4	40.4	32.9	107.54	0	265.87	61386000	7.78807	71	3.53041	0.0113333	-6.11816	-11.8036	O95782	O95782	AP-2 complex subunit alpha-1	AP2A1
NaN	19.5779	23.2014	26.4668	26.6701	25.8387	P40939	Trifunctional enzyme subunit alpha, mitochondrial;Long-chain enoyl-CoA hydratase;Long chain 3-hydroxyacyl-CoA dehydrogenase	HADHA	+	-6.21887	1.68653	biosynthetic process;carboxylic acid catabolic process;carboxylic acid metabolic process;cardiolipin acyl-chain remodeling;cardiolipin metabolic process;catabolic process;cellular biosynthetic process;cellular catabolic process;cellular ketone metabolic process;cellular lipid catabolic process;cellular lipid metabolic process;cellular metabolic process;cellular process;fatty acid beta-oxidation;f…	3-hydroxyacyl-CoA dehydrogenase activity;acetyl-CoA C-acetyltransferase activity;acetyl-CoA C-acyltransferase activity;acetyltransferase activity;binding;C-acetyltransferase activity;C-acyltransferase activity;carbon-oxygen lyase activity;carboxylic acid binding;catalytic activity;coenzyme binding;cofactor binding;enoyl-CoA hydratase activity;fatty acid binding;fatty-acyl-CoA binding;hydro-lyase …	cell part;cytoplasmic part;fatty acid beta-oxidation multienzyme complex;intracellular membrane-bounded organelle;intracellular non-membrane-bounded organelle;intracellular organelle;intracellular organelle part;intracellular part;macromolecular complex;membrane;membrane-bounded organelle;mitochondrial inner membrane;mitochondrial membrane;mitochondrial nucleoid;mitochondrial part;mitochondrion;n…	Aminobenzoate degradation;Benzoate degradation;beta-Alanine metabolism;Biosynthesis of unsaturated fatty acids;Butanoate metabolism;Caprolactam degradation;Fatty acid elongation in mitochondria;Fatty acid metabolism;Lysine degradation;Propanoate metabolism;Tryptophan metabolism;Valine, leucine and isoleucine degradation	36	36	36	59	59	59	82.999	0	323.31	306810000	8.48687	145	1.68653	0.0218095	-6.21887	-3.71404	P40939	P40939	Trifunctional enzyme subunit alpha, mitochondrial;Long-chain enoyl-CoA hydratase;Long chain 3-hydroxyacyl-CoA dehydrogenase	HADHA
NaN	NaN	22.945	26.5486	26.724	25.9165	O75323	Protein NipSnap homolog 2	GBAS	+	-6.29993	1.88766	ATP biosynthetic process;ATP metabolic process;biological regulation;biosynthetic process;cellular biosynthetic process;cellular metabolic process;cellular nitrogen compound biosynthetic process;cellular nitrogen compound metabolic process;cellular process;generation of precursor metabolites and energy;heterocycle biosynthetic process;heterocycle metabolic process;metabolic process;negative regul…		cell part;cytoplasmic part;integral to membrane;integral to plasma membrane;intracellular membrane-bounded organelle;intracellular organelle;intracellular part;intrinsic to membrane;intrinsic to plasma membrane;membrane;membrane part;membrane-bounded organelle;mitochondrion;organelle;plasma membrane part		8	8	8	25.5	25.5	25.5	33.742	0	68.446	356260000	8.55177	64	1.88766	0.0135429	-6.29993	-4.26981	O75323	O75323	Protein NipSnap homolog 2	GBAS
NaN	NaN	NaN	24.3296	24.0252	23.2365	Q15424	Scaffold attachment factor B1	SAFB	+	-6.30677	3.96008	biological regulation;biosynthetic process;cellular biosynthetic process;cellular component organization;cellular component organization at cellular level;cellular component organization or biogenesis;cellular component organization or biogenesis at cellular level;cellular macromolecule biosynthetic process;cellular macromolecule metabolic process;cellular metabolic process;cellular nitrogen comp…	binding;chromatin binding;core promoter binding;DNA binding;double-stranded DNA binding;nucleic acid binding;nucleotide binding;regulatory region DNA binding;regulatory region nucleic acid binding;structure-specific DNA binding;transcription regulatory region DNA binding	cell part;intracellular membrane-bounded organelle;intracellular organelle;intracellular organelle part;intracellular part;membrane-bounded organelle;nuclear part;nucleoplasm;nucleus;organelle;organelle part		21	12	12	23.9	13	13	102.64	0	116.52	62461000	7.79561	37	3.96008	0.008	-6.30677	-15.1861	Q15424	Q15424	Scaffold attachment factor B1	SAFB
NaN	NaN	NaN	23.8223	23.9933	23.4366	O00443	Phosphatidylinositol 4-phosphate 3-kinase C2 domain-containing subunit alpha	PIK3C2A	+	-6.40683	4.16728	adaptive immune response;biological regulation;biosynthetic process;cell activation;cell chemotaxis;cell migration;cell motility;cell surface receptor linked signaling pathway;cellular biosynthetic process;cellular component assembly;cellular component assembly at cellular level;cellular component movement;cellular component organization;cellular component organization at cellular level;cellular …	1-phosphatidylinositol-3-kinase activity;adenyl nucleotide binding;adenyl ribonucleotide binding;ATP binding;binding;catalytic activity;inositol or phosphatidylinositol kinase activity;kinase activity;lipid binding;lipid kinase activity;nucleotide binding;phosphatidylinositol 3-kinase activity;phosphatidylinositol binding;phosphatidylinositol kinase activity;phosphatidylinositol phosphate kinase …	cell part;clathrin-coated vesicle;coated vesicle;cytoplasm;cytoplasmic membrane-bounded vesicle;cytoplasmic part;cytoplasmic vesicle;cytosol;cytosolic part;extracellular membrane-bounded organelle;extracellular organelle;extracellular region part;extracellular vesicular exosome;Golgi apparatus;intracellular membrane-bounded organelle;intracellular organelle;intracellular part;macromolecular compl…	Inositol phosphate metabolism;Phosphatidylinositol signaling system	40	40	40	29.5	29.5	29.5	190.68	0	323.31	57383000	7.75878	97	4.16728	0.012	-6.40683	-17.1359	O00443	O00443	Phosphatidylinositol 4-phosphate 3-kinase C2 domain-containing subunit alpha	PIK3C2A
NaN	NaN	23.5482	26.4787	27.1055	26.3367	Q9NX63	MICOS complex subunit MIC19	CHCHD3	+	-6.49137	1.69509	biological regulation;cellular component organization;cellular component organization at cellular level;cellular component organization or biogenesis;cellular component organization or biogenesis at cellular level;cellular membrane fusion;cellular membrane organization;cellular process;inner mitochondrial membrane organization;membrane fusion;membrane organization;mitochondrial fusion;mitochondri…	binding;enzyme binding;phosphatase binding;protein binding;protein complex scaffold;structural molecule activity	cell part;cytoplasm;cytoplasmic part;extracellular membrane-bounded organelle;extracellular organelle;extracellular region part;extracellular vesicular exosome;intracellular membrane-bounded organelle;intracellular organelle;intracellular organelle part;intracellular part;membrane;membrane-bounded organelle;membrane-bounded vesicle;mitochondrial inner membrane;mitochondrial membrane;mitochondrial…		13	13	13	40.5	40.5	40.5	26.152	0	239.4	382910000	8.5831	79	1.69509	0.0226173	-6.49137	-3.73667	Q9NX63	Q9NX63	MICOS complex subunit MIC19	CHCHD3
NaN	NaN	20.3968	25.3441	25.6286	24.641	Q9Y512	Sorting and assembly machinery component 50 homolog	SAMM50	+	-6.49766	2.70065	cellular component organization;cellular component organization at cellular level;cellular component organization or biogenesis;cellular component organization or biogenesis at cellular level;cellular macromolecule metabolic process;cellular membrane organization;cellular metabolic process;cellular process;cellular protein metabolic process;establishment of localization;establishment of localizat…		cell part;cytoplasmic part;extracellular membrane-bounded organelle;extracellular organelle;extracellular region part;extracellular vesicular exosome;integral to membrane;intracellular membrane-bounded organelle;intracellular organelle;intracellular organelle part;intracellular part;intrinsic to membrane;macromolecular complex;membrane;membrane part;membrane-bounded organelle;membrane-bounded ves…		22	22	22	51.6	51.6	51.6	51.976	0	323.31	214980000	8.3324	83	2.70065	0.0100606	-6.49766	-7.18059	Q9Y512	Q9Y512	Sorting and assembly machinery component 50 homolog	SAMM50
18.3184	NaN	19.1686	24.7562	25.7719	24.3036	Q14151	Scaffold attachment factor B2	SAFB2	+	-6.5978	3.30759	biological regulation;biosynthetic process;cellular biosynthetic process;cellular macromolecule biosynthetic process;cellular macromolecule metabolic process;cellular metabolic process;cellular nitrogen compound metabolic process;cellular process;macromolecule biosynthetic process;macromolecule metabolic process;metabolic process;nitrogen compound metabolic process;nucleic acid metabolic process;…	binding;DNA binding;identical protein binding;nucleic acid binding;nucleotide binding;protein binding	cell part;cytoplasm;extracellular membrane-bounded organelle;extracellular organelle;extracellular region part;extracellular vesicular exosome;intracellular membrane-bounded organelle;intracellular organelle;intracellular organelle part;intracellular part;membrane-bounded organelle;membrane-bounded vesicle;nuclear part;nucleoplasm;organelle;organelle part;vesicle		22	22	13	29	29	18.5	107.47	0	323.31	140470000	8.14758	107	3.30759	0.0102	-6.5978	-10.3465	Q14151	Q14151	Scaffold attachment factor B2	SAFB2
NaN	NaN	NaN	23.9088	24.783	23.8693	Q96TA2	ATP-dependent zinc metalloprotease YME1L1	YME1L1	+	-6.74466	4.27294	cell proliferation;cellular component organization;cellular component organization at cellular level;cellular component organization or biogenesis;cellular component organization or biogenesis at cellular level;cellular process;macromolecule metabolic process;metabolic process;misfolded or incompletely synthesized protein catabolic process;mitochondrion organization;organelle organization;primary…	adenyl nucleotide binding;adenyl ribonucleotide binding;ATP binding;binding;catalytic activity;cation binding;endopeptidase activity;hydrolase activity;ion binding;metal ion binding;metalloendopeptidase activity;metallopeptidase activity;nucleotide binding;peptidase activity;peptidase activity, acting on L-amino acid peptides;purine nucleotide binding;purine ribonucleoside triphosphate binding;pu…	cell part;cytoplasmic part;integral to membrane;intracellular organelle part;intracellular part;intrinsic to membrane;membrane;membrane part;mitochondrial inner membrane;mitochondrial membrane;mitochondrial part;organelle inner membrane;organelle membrane;organelle part		21	21	21	35.4	35.4	35.4	86.454	0	323.31	97873000	7.99066	80	4.27294	0	-6.74466	-18.2223	Q96TA2	Q96TA2	ATP-dependent zinc metalloprotease YME1L1	YME1L1
NaN	NaN	21.9645	25.9467	26.0826	25.0413	Q9BPW8	Protein NipSnap homolog 1	NIPSNAP1	+	-6.80117	1.85217	multicellular organismal process;neurological system process;sensory perception;sensory perception of pain;system process	binding;neurotransmitter binding	cell part;cytoplasmic part;intracellular membrane-bounded organelle;intracellular organelle;intracellular organelle part;intracellular part;membrane;membrane-bounded organelle;mitochondrial inner membrane;mitochondrial membrane;mitochondrial part;mitochondrion;organelle;organelle inner membrane;organelle membrane;organelle part;synapse part;synaptic membrane		9	9	9	33.5	33.5	33.5	33.31	0	108.79	292700000	8.46642	50	1.85217	0.0179155	-6.80117	-4.16792	Q9BPW8	Q9BPW8	Protein NipSnap homolog 1	NIPSNAP1
NaN	NaN	22.8439	26.2255	26.844	25.8209	Q9BQS8	FYVE and coiled-coil domain-containing protein 1	FYCO1	+	-7.06809	1.72347	cellular component movement;cellular localization;cellular process;cytoskeleton-dependent intracellular transport;establishment of localization;establishment of localization in cell;intracellular transport;localization;microtubule-based movement;microtubule-based process;microtubule-based transport;organelle localization;organelle transport along microtubule;plus-end-directed organelle transport …	binding;cation binding;ion binding;metal ion binding	autophagic vacuole;cell part;cytoplasmic part;cytoplasmic vesicle;endosome;integral to membrane;intracellular membrane-bounded organelle;intracellular organelle;intracellular part;intrinsic to membrane;late endosome;lysosome;lytic vacuole;membrane;membrane part;membrane-bounded organelle;organelle;vacuole;vesicle		67	67	67	52.4	52.4	52.4	166.98	0	323.31	347200000	8.54058	275	1.72347	0.0216203	-7.06809	-3.8123	Q9BQS8	Q9BQS8	FYVE and coiled-coil domain-containing protein 1	FYCO1
18.412	22.9414	23.9584	28.9096	29.313	28.4588	Q16891	MICOS complex subunit MIC60	IMMT	+	-7.12321	1.84071	biological regulation;calcium ion homeostasis;cation homeostasis;cellular calcium ion homeostasis;cellular cation homeostasis;cellular chemical homeostasis;cellular divalent inorganic cation homeostasis;cellular homeostasis;cellular ion homeostasis;cellular metal ion homeostasis;cellular process;chemical homeostasis;divalent inorganic cation homeostasis;homeostatic process;ion homeostasis;metal i…		cell part;cytoplasmic part;integral to membrane;intracellular membrane-bounded organelle;intracellular organelle;intracellular organelle part;intracellular part;intrinsic to membrane;membrane;membrane part;membrane-bounded organelle;mitochondrial inner membrane;mitochondrial membrane;mitochondrial part;mitochondrion;organelle;organelle inner membrane;organelle membrane;organelle part		45	45	45	66.9	66.9	66.9	83.677	0	323.31	1645200000	9.21622	264	1.84071	0.0191667	-7.12321	-4.13537	Q16891	Q16891	MICOS complex subunit MIC60	IMMT
24.2943	24.7316	24.8122	23.2863	NaN	24.0992	Q15431	Synaptonemal complex protein 1	SYCP1		2.97633	0.647906	biological regulation;biosynthetic process;cell cycle process;cell division;cellular biosynthetic process;cellular component assembly;cellular component assembly at cellular level;cellular component organization;cellular component organization at cellular level;cellular component organization or biogenesis;cellular component organization or biogenesis at cellular level;cellular macromolecule bios…	binding;DNA binding;nucleic acid binding	cell part;central element;chromosomal part;germ cell nucleus;intracellular membrane-bounded organelle;intracellular organelle;intracellular organelle part;intracellular part;male germ cell nucleus;membrane-bounded organelle;nuclear chromosome part;nuclear part;nucleus;organelle;organelle part;transverse filament		1	1	1	1.3	1.3	1.3	114.19	0.003681	7.3451	124130000	8.09388	31	0.647906	0.232252	2.97633	1.43371	Q15431	Q15431	Synaptonemal complex protein 1	SYCP1
24.5727	21.6889	23.798	22.4115	NaN	23.9743	P62805	Histone H4	HIST1H4A		2.49239	0.420458	anatomical structure homeostasis;ATP-dependent chromatin remodeling;biological regulation;cell cycle;cellular component assembly;cellular component assembly at cellular level;cellular component organization;cellular component organization at cellular level;cellular component organization or biogenesis;cellular component organization or biogenesis at cellular level;cellular macromolecular complex …	binding;catalytic activity;demethylase activity;DNA binding;histone binding;histone demethylase activity;histone demethylase activity (H4-K20 specific);nucleic acid binding;protein binding	cell part;chromosomal part;chromosome;extracellular membrane-bounded organelle;extracellular organelle;extracellular region;extracellular region part;extracellular vesicular exosome;intracellular membrane-bounded organelle;intracellular non-membrane-bounded organelle;intracellular organelle;intracellular organelle part;intracellular part;macromolecular complex;membrane;membrane-bounded organelle;…	Systemic lupus erythematosus	4	4	4	42.7	42.7	42.7	11.367	0	52.129	42427000	7.62764	33	0.420458	0.466427	2.49239	0.986379	P62805	P62805	Histone H4	HIST1H4A
18.9213	19.594	21.3271	18.3201	NaN	NaN	Q13509	Tubulin beta-3 chain	TUBB3		2.22088	1.24394	axon guidance;cell cycle phase;cell cycle process;cellular component assembly;cellular component assembly at cellular level;cellular component organization;cellular component organization at cellular level;cellular component organization or biogenesis;cellular component organization or biogenesis at cellular level;cellular macromolecular complex assembly;cellular macromolecular complex subunit or…	binding;catalytic activity;GTP binding;GTPase activity;guanyl nucleotide binding;guanyl ribonucleotide binding;hydrolase activity;hydrolase activity, acting on acid anhydrides;hydrolase activity, acting on acid anhydrides, in phosphorus-containing anhydrides;nucleoside-triphosphatase activity;nucleotide binding;peptide binding;purine nucleotide binding;purine ribonucleoside triphosphate binding;p…	axon;cell body;cell part;cell periphery;cell projection;cytoplasm;cytoskeletal part;dendrite;extracellular membrane-bounded organelle;extracellular organelle;extracellular region part;extracellular vesicular exosome;intracellular membrane-bounded organelle;intracellular organelle;intracellular organelle part;intracellular part;macromolecular complex;membrane-bounded organelle;membrane-bounded ves…	Gap junction;Pathogenic Escherichia coli infection;Phagosome	14	4	2	36.9	11.6	6.9	50.432	0	26.908	6515100	6.81392	16	1.24394	0.0544074	2.22088	2.64928	Q13509	Q13509	Tubulin beta-3 chain	TUBB3
19.2919	21.1408	19.1452	NaN	NaN	NaN	Q12788	Transducin beta-like protein 3	TBL3		2.14838	1.17144	biological regulation;cell surface receptor linked signaling pathway;cellular macromolecule metabolic process;cellular metabolic process;cellular nitrogen compound metabolic process;cellular process;cellular response to stimulus;cGMP-mediated signaling;cyclic-nucleotide-mediated signaling;G-protein coupled receptor protein signaling pathway;G-protein signaling, coupled to cGMP nucleotide second m…	binding;molecular transducer activity;nucleic acid binding;receptor signaling protein activity;RNA binding;signal transducer activity;snoRNA binding	cell part;intracellular membrane-bounded organelle;intracellular non-membrane-bounded organelle;intracellular organelle;intracellular organelle part;intracellular part;macromolecular complex;membrane-bounded organelle;non-membrane-bounded organelle;nuclear part;nucleolar part;nucleolus;nucleus;organelle;organelle part;preribosome;protein complex;Pwp2p-containing subcomplex of 90S preribosome;ribo…	Ribosome biogenesis in eukaryotes	10	10	10	17.6	17.6	17.6	89.034	0	74.484	2484300	6.3952	16	1.17144	0.0664779	2.14838	2.49139	Q12788	Q12788	Transducin beta-like protein 3	TBL3
20.4863	21.0103	21.2574	NaN	19.9082	19.9352	P62424	60S ribosomal protein L7a	RPL7A		1.95542	0.92705	biosynthetic process;catabolic process;cellular biosynthetic process;cellular catabolic process;cellular component biogenesis;cellular component biogenesis at cellular level;cellular component disassembly;cellular component disassembly at cellular level;cellular component organization;cellular component organization at cellular level;cellular component organization or biogenesis;cellular componen…	binding;nucleic acid binding;RNA binding;structural constituent of ribosome;structural molecule activity	adherens junction;anchoring junction;cell junction;cell part;cell-substrate adherens junction;cell-substrate junction;cytoplasm;cytoplasmic part;cytosol;cytosolic large ribosomal subunit;extracellular membrane-bounded organelle;extracellular organelle;extracellular region part;extracellular vesicular exosome;focal adhesion;intracellular membrane-bounded organelle;intracellular non-membrane-bounde…	Ribosome	6	6	6	18.4	18.4	18.4	29.995	0	51.455	6462800	6.81042	15	0.92705	0.131038	1.95542	1.98377	P62424	P62424	60S ribosomal protein L7a	RPL7A
20.3768	19.1887	19.9642	NaN	NaN	19.336	Q8WVV4	Protein POF1B	POF1B		1.77622	1.15014			cell junction;cell-cell junction;occluding junction;tight junction		7	7	7	14.9	14.9	14.9	68.064	0	57.078	6507600	6.81342	30	1.15014	0.0672	1.77622	2.44571	Q8WVV4	Q8WVV4	Protein POF1B	POF1B
20.0399	20.7922	19.9744	19.5567	NaN	19.414	P78371	T-complex protein 1 subunit beta	CCT2		1.72008	0.818169	binding of sperm to zona pellucida;cell recognition;cell-cell recognition;cellular component assembly;cellular component assembly at cellular level;cellular component organization;cellular component organization at cellular level;cellular component organization or biogenesis;cellular component organization or biogenesis at cellular level;cellular macromolecular complex assembly;cellular macromole…	adenyl nucleotide binding;adenyl ribonucleotide binding;ATP binding;binding;enzyme binding;nucleotide binding;protein binding;purine nucleotide binding;purine ribonucleoside triphosphate binding;purine ribonucleotide binding;ribonucleotide binding;ubiquitin protein ligase binding;unfolded protein binding	cell body;cell part;chaperonin-containing T-complex;cytoplasm;cytoplasmic part;cytoskeletal part;cytosol;cytosolic part;extracellular membrane-bounded organelle;extracellular organelle;extracellular region part;extracellular vesicular exosome;intracellular organelle part;intracellular part;macromolecular complex;membrane-bounded organelle;membrane-bounded vesicle;microtubule;organelle;organelle p…		10	10	10	29	29	29	57.488	0	74.751	8265900	6.91729	25	0.818169	0.167486	1.72008	1.76686	P78371	P78371	T-complex protein 1 subunit beta	CCT2
20.294	21.2079	21.2982	20.6694	NaN	20.2062	P25705	ATP synthase subunit alpha, mitochondrial	ATP5A1		1.6362	0.616315	ATP biosynthetic process;ATP hydrolysis coupled proton transport;ATP metabolic process;ATP synthesis coupled proton transport;biological regulation;biosynthetic process;cation transport;cellular biosynthetic process;cellular metabolic process;cellular nitrogen compound biosynthetic process;cellular nitrogen compound metabolic process;cellular process;developmental process;electron transport chain…	active transmembrane transporter activity;adenyl nucleotide binding;adenyl ribonucleotide binding;ATP binding;ATPase activity;ATPase activity, coupled;ATPase activity, coupled to movement of substances;ATPase activity, coupled to transmembrane movement of ions;ATPase activity, coupled to transmembrane movement of substances;binding;catalytic activity;cation transmembrane transporter activity;cati…	cell part;cytoplasmic part;extracellular membrane-bounded organelle;extracellular organelle;extracellular region part;extracellular vesicular exosome;intracellular membrane-bounded organelle;intracellular organelle;intracellular organelle lumen;intracellular organelle part;intracellular part;macromolecular complex;membrane;membrane part;membrane-bounded organelle;membrane-bounded vesicle;membrane…	Alzheimer's disease;Huntington's disease;Oxidative phosphorylation;Parkinson's disease	11	11	11	25.5	25.5	25.5	59.75	0	84.517	14912000	7.17354	32	0.616315	0.261012	1.6362	1.37218	P25705	P25705	ATP synthase subunit alpha, mitochondrial	ATP5A1
20.9747	21.2122	21.4259	NaN	20.7412	20.6339	Q9HA64	Ketosamine-3-kinase	FN3KRP		1.57352	0.670196	cellular metabolic process;cellular process;metabolic process;phosphate-containing compound metabolic process;phosphorus metabolic process;phosphorylation	catalytic activity;kinase activity;transferase activity;transferase activity, transferring phosphorus-containing groups			5	5	5	13.3	13.3	13.3	34.412	0	32.656	8356000	6.922	20	0.670196	0.22242	1.57352	1.47712	Q9HA64	Q9HA64	Ketosamine-3-kinase	FN3KRP
23.185	23.541	22.8575	23.6229	23.7943	NaN	P62829	60S ribosomal protein L23	RPL23		1.5722	0.305437	biosynthetic process;catabolic process;cellular biosynthetic process;cellular catabolic process;cellular component disassembly;cellular component disassembly at cellular level;cellular component organization;cellular component organization at cellular level;cellular component organization or biogenesis;cellular component organization or biogenesis at cellular level;cellular macromolecular complex…	structural constituent of ribosome;structural molecule activity	adherens junction;anchoring junction;cell junction;cell part;cell-substrate adherens junction;cell-substrate junction;cytoplasm;cytoplasmic part;cytosol;cytosolic large ribosomal subunit;extracellular membrane-bounded organelle;extracellular organelle;extracellular region part;extracellular vesicular exosome;focal adhesion;intracellular non-membrane-bounded organelle;intracellular organelle;intra…	Ribosome	7	7	7	59.3	59.3	59.3	14.865	0	45.184	47734000	7.67883	30	0.305437	0.60591	1.5722	0.750014	P62829	P62829	60S ribosomal protein L23	RPL23
19.8389	19.711	20.3709	19.7979	NaN	NaN	P47756	F-actin-capping protein subunit beta	CAPZB		1.49657	0.988766	actin cytoskeleton organization;actin filament capping;actin filament-based process;barbed-end actin filament capping;biological regulation;blood coagulation;cellular component movement;cellular component organization;cellular component organization at cellular level;cellular component organization or biogenesis;cellular component organization or biogenesis at cellular level;cellular process;coag…	actin binding;actin filament binding;binding;cytoskeletal protein binding;protein binding	actin cytoskeleton;actin filament;cell part;contractile fiber part;cytoplasmic part;cytoskeletal part;cytoskeleton;cytosol;extracellular membrane-bounded organelle;extracellular organelle;extracellular region part;extracellular vesicular exosome;F-actin capping protein complex;intracellular non-membrane-bounded organelle;intracellular organelle;intracellular organelle part;intracellular part;macr…		6	6	6	21.3	21.3	21.3	31.35	0	40.343	3876100	6.58839	11	0.988766	0.108603	1.49657	2.10888	P47756	P47756	F-actin-capping protein subunit beta	CAPZB
22.2693	23.069	22.297	NaN	21.7425	23.4015	Q5T749	Keratinocyte proline-rich protein	KPRP		1.35032	0.383421			cell part;cytoplasm;extracellular membrane-bounded organelle;extracellular organelle;extracellular region part;extracellular vesicular exosome;intracellular part;membrane-bounded organelle;membrane-bounded vesicle;organelle;vesicle		17	17	17	46.1	46.1	46.1	64.135	0	127.35	37549000	7.5746	76	0.383421	0.500692	1.35032	0.911494	Q5T749	Q5T749	Keratinocyte proline-rich protein	KPRP
19.2213	20.868	19.4805	18.5368	NaN	19.7504	P11586	C-1-tetrahydrofolate synthase, cytoplasmic;Methylenetetrahydrofolate dehydrogenase;Methenyltetrahydrofolate cyclohydrolase;Formyltetrahydrofolate synthetase;C-1-tetrahydrofolate synthase, cytoplasmic, N-terminally processed	MTHFD1		1.25213	0.694437	10-formyltetrahydrofolate biosynthetic process;10-formyltetrahydrofolate metabolic process;amine biosynthetic process;amine metabolic process;anatomical structure development;anatomical structure formation involved in morphogenesis;aromatic compound biosynthetic process;aspartate family amino acid biosynthetic process;aspartate family amino acid metabolic process;biosynthetic process;carboxylic a…	adenyl nucleotide binding;adenyl ribonucleotide binding;ATP binding;binding;catalytic activity;cyclohydrolase activity;formate-tetrahydrofolate ligase activity;hydrolase activity;hydrolase activity, acting on carbon-nitrogen (but not peptide) bonds;hydrolase activity, acting on carbon-nitrogen (but not peptide) bonds, in cyclic amidines;ligase activity;ligase activity, forming carbon-nitrogen bon…	cell part;cytoplasmic part;cytosol;extracellular membrane-bounded organelle;extracellular organelle;extracellular region part;extracellular vesicular exosome;intracellular membrane-bounded organelle;intracellular organelle;intracellular part;membrane;membrane-bounded organelle;membrane-bounded vesicle;mitochondrion;organelle;vesicle	One carbon pool by folate	10	10	10	15.2	15.2	15.2	101.56	0	66.339	3367700	6.52733	24	0.694437	0.214301	1.25213	1.52437	P11586	P11586	C-1-tetrahydrofolate synthase, cytoplasmic;Methylenetetrahydrofolate dehydrogenase;Methenyltetrahydrofolate cyclohydrolase;Formyltetrahydrofolate synthetase;C-1-tetrahydrofolate synthase, cytoplasmic, N-terminally processed	MTHFD1
20.9326	20.6701	21.1988	21.0234	NaN	20.8655	P04040	Catalase	CAT		1.18458	0.418493	acylglycerol metabolic process;aerobic respiration;aging;alcohol metabolic process;anatomical structure development;biological regulation;catabolic process;cell differentiation;cellular aromatic compound metabolic process;cellular catabolic process;cellular component assembly;cellular component organization;cellular component organization or biogenesis;cellular developmental process;cellular lipi…	aminoacylase activity;antioxidant activity;binding;catalase activity;catalytic activity;cation binding;coenzyme binding;cofactor binding;enzyme binding;heme binding;hydrolase activity;hydrolase activity, acting on carbon-nitrogen (but not peptide) bonds;hydrolase activity, acting on carbon-nitrogen (but not peptide) bonds, in linear amides;identical protein binding;ion binding;iron ion binding;me…	adherens junction;anchoring junction;cell junction;cell part;cell-substrate adherens junction;cell-substrate junction;cytoplasmic part;cytosol;endoplasmic reticulum;extracellular membrane-bounded organelle;extracellular organelle;extracellular region part;extracellular vesicular exosome;focal adhesion;Golgi apparatus;intracellular membrane-bounded organelle;intracellular organelle;intracellular o…	Amyotrophic lateral sclerosis (ALS);Methane metabolism;Peroxisome;Tryptophan metabolism	14	14	14	33	33	33	59.755	0	121.79	12299000	7.08987	56	0.418493	0.464378	1.18458	0.982429	P04040	P04040	Catalase	CAT
18.3063	18.3581	18.205	NaN	NaN	NaN	P35998	26S protease regulatory subunit 7	PSMC2		1.0382	0.842219	activation of immune response;activation of innate immune response;anaphase-promoting complex-dependent proteasomal ubiquitin-dependent protein catabolic process;antigen processing and presentation;antigen processing and presentation of exogenous antigen;antigen processing and presentation of exogenous peptide antigen;antigen processing and presentation of exogenous peptide antigen via MHC class …	adenyl nucleotide binding;adenyl ribonucleotide binding;ATP binding;ATPase activity;binding;catalytic activity;hydrolase activity;hydrolase activity, acting on acid anhydrides;hydrolase activity, acting on acid anhydrides, in phosphorus-containing anhydrides;nucleoside-triphosphatase activity;nucleotide binding;protein binding;purine nucleotide binding;purine ribonucleoside triphosphate binding;p…	cell part;cytoplasm;cytoplasmic mRNA processing body;cytoplasmic part;cytosol;cytosolic part;cytosolic proteasome complex;intracellular membrane-bounded organelle;intracellular non-membrane-bounded organelle;intracellular organelle;intracellular organelle part;intracellular part;macromolecular complex;membrane;membrane-bounded organelle;non-membrane-bounded organelle;nuclear part;nuclear proteaso…	Proteasome	3	3	3	9	9	9	48.633	0	20.221	1777400	6.24979	8	0.842219	0.159367	1.0382	1.81441	P35998	P35998	26S protease regulatory subunit 7	PSMC2
21.0568	22.1021	21.8694	20.413	21.6352	20.2326	Q16527	Cysteine and glycine-rich protein 2	CSRP2		0.915867	0.777955	cell differentiation;cellular developmental process;cellular process;developmental process;multicellular organismal development;multicellular organismal process	binding;cation binding;ion binding;metal ion binding;transition metal ion binding;zinc ion binding	adherens junction;anchoring junction;cell junction;cell part;cell-substrate adherens junction;cell-substrate junction;focal adhesion;intracellular membrane-bounded organelle;intracellular organelle;intracellular part;membrane-bounded organelle;nucleus;organelle		5	5	5	32.6	32.6	32.6	20.954	0	35.237	11699000	7.06815	30	0.777955	0.179111	0.915867	1.6877	Q16527	Q16527	Cysteine and glycine-rich protein 2	CSRP2
19.4683	22.2551	21.1066	20.4449	21.0059	NaN	P33992	DNA replication licensing factor MCM5	MCM5		0.87045	0.342622	biosynthetic process;cell cycle;cell cycle process;cellular biosynthetic process;cellular macromolecule biosynthetic process;cellular macromolecule metabolic process;cellular metabolic process;cellular nitrogen compound metabolic process;cellular process;DNA metabolic process;DNA replication;DNA strand elongation;DNA strand elongation involved in DNA replication;DNA-dependent DNA replication init…	adenyl nucleotide binding;adenyl ribonucleotide binding;ATP binding;binding;catalytic activity;chromatin binding;DNA binding;DNA helicase activity;DNA replication origin binding;helicase activity;hydrolase activity;hydrolase activity, acting on acid anhydrides;hydrolase activity, acting on acid anhydrides, in phosphorus-containing anhydrides;nucleic acid binding;nucleoside-triphosphatase activity…	cell part;chromosomal part;intracellular membrane-bounded organelle;intracellular organelle;intracellular organelle part;intracellular part;macromolecular complex;MCM complex;membrane;membrane-bounded organelle;nuclear chromosome part;nuclear part;nucleoplasm;nucleoplasm part;nucleus;organelle;organelle part;protein complex	Cell cycle;Cell cycle - yeast;DNA replication;Meiosis - yeast	15	15	15	28.5	28.5	28.5	82.285	0	92.172	9645100	6.98431	32	0.342622	0.566032	0.87045	0.827753	P33992	P33992	DNA replication licensing factor MCM5	MCM5
19.4252	19.9399	19.5442	19.8093	NaN	NaN	Q12905	Interleukin enhancer-binding factor 2	ILF2		0.845683	0.682226	biological regulation;biosynthetic process;cellular biosynthetic process;cellular macromolecule biosynthetic process;cellular macromolecule metabolic process;cellular metabolic process;cellular nitrogen compound metabolic process;cellular process;immune response;immune system process;macromolecule biosynthetic process;macromolecule metabolic process;metabolic process;nitrogen compound metabolic p…	adenyl nucleotide binding;adenyl ribonucleotide binding;ATP binding;binding;catalytic activity;DNA binding;double-stranded RNA binding;nucleic acid binding;nucleotide binding;purine nucleotide binding;purine ribonucleoside triphosphate binding;purine ribonucleotide binding;ribonucleotide binding;RNA binding;transferase activity	cell part;cytoplasm;intracellular membrane-bounded organelle;intracellular non-membrane-bounded organelle;intracellular organelle;intracellular organelle part;intracellular part;macromolecular complex;membrane;membrane-bounded organelle;non-membrane-bounded organelle;nuclear part;nucleolus;nucleoplasm;nucleus;organelle;organelle part;ribonucleoprotein complex		6	6	6	22.6	22.6	22.6	43.062	0	41.002	7571300	6.87917	16	0.682226	0.218813	0.845683	1.50056	Q12905	Q12905	Interleukin enhancer-binding factor 2	ILF2
19.4276	20.3727	19.9352	20.0141	20.1549	NaN	P30153	Serine/threonine-protein phosphatase 2A 65 kDa regulatory subunit A alpha isoform	PPP2R1A		0.843737	0.329794	apoptosis;biological regulation;catabolic process;cell cycle;cell cycle process;cell death;cell surface receptor linked signaling pathway;cellular catabolic process;cellular component assembly;cellular component organization;cellular component organization at cellular level;cellular component organization or biogenesis;cellular component organization or biogenesis at cellular level;cellular lipid…	antigen binding;binding;catalytic activity;enzyme regulator activity;hydrolase activity;hydrolase activity, acting on ester bonds;phosphatase activity;phosphatase regulator activity;phosphoprotein phosphatase activity;phosphoric ester hydrolase activity;protein binding;protein dimerization activity;protein heterodimerization activity;protein phosphatase regulator activity;protein phosphatase type…	cell part;chromosomal part;chromosome, centromeric region;cytoplasmic part;cytoskeleton;cytosol;extracellular membrane-bounded organelle;extracellular organelle;extracellular region part;extracellular vesicular exosome;intracellular membrane-bounded organelle;intracellular non-membrane-bounded organelle;intracellular organelle;intracellular organelle part;intracellular part;macromolecular complex…	Cell cycle - yeast;Chagas disease (American trypanosomiasis);Hepatitis C;Long-term depression;Meiosis - yeast;mRNA surveillance pathway;Oocyte meiosis;TGF-beta signaling pathway;Tight junction;Wnt signaling pathway	6	6	6	13.9	13.9	13.9	65.308	0	44.179	9071700	6.95769	21	0.329794	0.580187	0.843737	0.801101	P30153;P30154	P30153	Serine/threonine-protein phosphatase 2A 65 kDa regulatory subunit A alpha isoform	PPP2R1A
25.8864	25.6247	26.2017	25.2926	25.5941	24.4598	Q06830	Peroxiredoxin-1	PRDX1		0.788777	0.977911	anatomical structure development;anatomical structure homeostasis;biological regulation;biosynthetic process;catabolic process;cell killing;cell proliferation;cellular biosynthetic process;cellular catabolic process;cellular macromolecule metabolic process;cellular metabolic process;cellular nitrogen compound metabolic process;cellular process;cellular response to chemical stimulus;cellular respo…	antioxidant activity;binding;catalytic activity;cation binding;heme binding;ion binding;iron ion binding;metal ion binding;oxidoreductase activity;oxidoreductase activity, acting on paired donors, with incorporation or reduction of molecular oxygen;oxidoreductase activity, acting on peroxide as acceptor;peroxidase activity;peroxiredoxin activity;tetrapyrrole binding;thioredoxin peroxidase activit…	cell part;chromatin;chromosomal part;cytoplasm;cytoplasmic membrane-bounded vesicle;cytoplasmic part;cytoplasmic vesicle;cytosol;euchromatin;extracellular membrane-bounded organelle;extracellular organelle;extracellular region part;extracellular space;extracellular vesicular exosome;intracellular membrane-bounded organelle;intracellular non-membrane-bounded organelle;intracellular organelle;intra…	Peroxisome	10	8	7	45.2	37.7	32.2	22.11	0	178.78	272340000	8.43511	90	0.977911	0.112378	0.788777	2.08674	Q06830	Q06830	Peroxiredoxin-1	PRDX1
21.3371	21.834	21.2279	20.3811	21.2532	20.5323	P00390	Glutathione reductase, mitochondrial	GSR		0.744142	1.06835	amine metabolic process;biological regulation;biosynthetic process;carboxylic acid metabolic process;cell redox homeostasis;cellular amine metabolic process;cellular amino acid metabolic process;cellular biosynthetic process;cellular homeostasis;cellular ketone metabolic process;cellular macromolecule metabolic process;cellular metabolic process;cellular modified amino acid metabolic process;cell…	antioxidant activity;binding;catalytic activity;coenzyme binding;cofactor binding;disulfide oxidoreductase activity;electron carrier activity;flavin adenine dinucleotide binding;glutathione disulfide oxidoreductase activity;glutathione-disulfide reductase activity;NADP binding;nucleotide binding;oxidoreductase activity;oxidoreductase activity, acting on a sulfur group of donors;oxidoreductase act…	cell part;cytoplasmic part;cytosol;external side of plasma membrane;extracellular membrane-bounded organelle;extracellular organelle;extracellular region part;extracellular vesicular exosome;intracellular organelle lumen;intracellular organelle part;intracellular part;membrane part;membrane-bounded organelle;membrane-bounded vesicle;membrane-enclosed lumen;mitochondrial matrix;mitochondrial part;…	Glutathione metabolism	9	9	9	30.5	30.5	30.5	56.256	0	66.426	19872000	7.29824	23	1.06835	0.0896807	0.744142	2.27307	P00390	P00390	Glutathione reductase, mitochondrial	GSR
20.8793	21.628	20.9043	19.9962	20.8039	20.4864	Q9P258	Protein RCC2	RCC2		0.708384	0.976891	biological regulation;cell cycle;cell cycle phase;cell cycle process;cell division;cell junction assembly;cell junction organization;cell surface receptor linked signaling pathway;cell-substrate junction assembly;cellular component assembly;cellular component assembly at cellular level;cellular component organization;cellular component organization at cellular level;cellular component organizatio…	binding;cytoskeletal protein binding;enzyme binding;GTPase binding;kinase binding;microtubule binding;protein binding;protein domain specific binding;protein kinase binding;Rac GTPase binding;Ras GTPase binding;Rho GTPase binding;small GTPase binding;tubulin binding	cell part;chromosomal part;chromosome, centromeric core region;cytoplasmic part;cytoskeletal part;cytosol;intracellular non-membrane-bounded organelle;intracellular organelle;intracellular organelle part;intracellular part;macromolecular complex;microtubule;midbody;non-membrane-bounded organelle;nuclear part;nucleolus;organelle;organelle part;protein complex		6	6	6	16.9	16.9	16.9	56.084	0	46.25	15900000	7.2014	30	0.976891	0.1115	0.708384	2.08466	Q9P258	Q9P258	Protein RCC2	RCC2
21.6862	21.3909	20.4576	20.5902	19.8069	21.0272	P06748	Nucleophosmin	NPM1		0.703464	0.614055	aging;ATP-dependent chromatin remodeling;biological regulation;cell aging;cell cycle process;cellular component assembly;cellular component assembly at cellular level;cellular component organization;cellular component organization at cellular level;cellular component organization or biogenesis;cellular component organization or biogenesis at cellular level;cellular macromolecular complex assembly…	binding;enzyme binding;enzyme inhibitor activity;enzyme regulator activity;histone binding;identical protein binding;kinase binding;kinase inhibitor activity;kinase regulator activity;NF-kappaB binding;nucleic acid binding;protein binding;protein binding transcription factor activity;protein dimerization activity;protein heterodimerization activity;protein homodimerization activity;protein kinase…	adherens junction;anchoring junction;cell junction;cell part;cell-substrate adherens junction;cell-substrate junction;centrosome;cytoplasm;cytoplasmic part;cytoskeletal part;cytosol;focal adhesion;intracellular membrane-bounded organelle;intracellular non-membrane-bounded organelle;intracellular organelle;intracellular organelle part;intracellular part;macromolecular complex;membrane;membrane-bou…		4	4	4	21.1	21.1	21.1	32.575	0	43.864	11305000	7.05327	30	0.614055	0.262748	0.703464	1.36778	P06748	P06748	Nucleophosmin	NPM1
20.8153	20.8724	21.6069	20.3117	20.9671	19.9339	P22061	Protein-L-isoaspartate(D-aspartate) O-methyltransferase	PCMT1		0.693955	0.812975	cellular macromolecule metabolic process;cellular metabolic process;cellular process;cellular protein metabolic process;macromolecule metabolic process;macromolecule methylation;macromolecule modification;metabolic process;methylation;one-carbon metabolic process;primary metabolic process;protein alkylation;protein metabolic process;protein methylation;protein modification process;protein repair;…	carboxyl-O-methyltransferase activity;catalytic activity;methyltransferase activity;O-methyltransferase activity;protein carboxyl O-methyltransferase activity;protein methyltransferase activity;protein-L-isoaspartate (D-aspartate) O-methyltransferase activity;S-adenosylmethionine-dependent methyltransferase activity;transferase activity;transferase activity, transferring one-carbon groups	cell part;cytoplasm;cytoplasmic part;endoplasmic reticulum;extracellular membrane-bounded organelle;extracellular organelle;extracellular region part;extracellular vesicular exosome;intracellular membrane-bounded organelle;intracellular organelle;intracellular part;membrane-bounded organelle;membrane-bounded vesicle;organelle;vesicle		6	6	6	34.8	34.8	34.8	24.636	0	44.366	9243300	6.96583	22	0.812975	0.168482	0.693955	1.75661	P22061	P22061	Protein-L-isoaspartate(D-aspartate) O-methyltransferase	PCMT1
22.4609	23.4264	23.0698	22.2022	22.4081	22.2902	Q15365	Poly(rC)-binding protein 1	PCBP1		0.685521	1.11893	cellular macromolecule metabolic process;cellular metabolic process;cellular nitrogen compound metabolic process;cellular process;gene expression;macromolecule metabolic process;metabolic process;mRNA metabolic process;mRNA processing;nitrogen compound metabolic process;nuclear mRNA splicing, via spliceosome;nucleic acid metabolic process;nucleobase-containing compound metabolic process;primary m…	binding;DNA binding;nucleic acid binding;RNA binding;single-stranded DNA binding;structure-specific DNA binding	cell part;cytoplasm;extracellular membrane-bounded organelle;extracellular organelle;extracellular region part;extracellular vesicular exosome;intracellular membrane-bounded organelle;intracellular organelle;intracellular organelle part;intracellular part;macromolecular complex;membrane;membrane-bounded organelle;membrane-bounded vesicle;nuclear part;nucleoplasm;organelle;organelle part;ribonucle…	Spliceosome	11	11	9	48.3	48.3	39.6	37.497	0	308.67	43503000	7.63852	57	1.11893	0.0791111	0.685521	2.37932	Q15365	Q15365	Poly(rC)-binding protein 1	PCBP1
20.2812	21.553	21.4635	20.3146	20.151	20.7977	P07195	L-lactate dehydrogenase B chain	LDHB		0.678106	0.679506	carbohydrate metabolic process;carboxylic acid metabolic process;cellular ketone metabolic process;cellular metabolic process;cellular nitrogen compound metabolic process;cellular process;coenzyme metabolic process;cofactor metabolic process;heterocycle metabolic process;lactate metabolic process;metabolic process;monocarboxylic acid metabolic process;NAD metabolic process;nicotinamide nucleotide…	binding;catalytic activity;coenzyme binding;cofactor binding;lactate dehydrogenase activity;L-lactate dehydrogenase activity;NAD binding;nucleotide binding;oxidoreductase activity;oxidoreductase activity, acting on CH-OH group of donors;oxidoreductase activity, acting on the CH-OH group of donors, NAD or NADP as acceptor	cell part;cytoplasm;cytoplasmic part;cytosol;extracellular membrane-bounded organelle;extracellular organelle;extracellular region part;extracellular vesicular exosome;intracellular membrane-bounded organelle;intracellular organelle;intracellular part;membrane;membrane part;membrane raft;membrane-bounded organelle;membrane-bounded vesicle;mitochondrion;organelle;vesicle	Cysteine and methionine metabolism;Glycolysis / Gluconeogenesis;Propanoate metabolism;Pyruvate metabolism	6	5	5	21.6	18	18	36.638	0	34.753	9139700	6.96093	21	0.679506	0.219615	0.678106	1.49526	P07195	P07195	L-lactate dehydrogenase B chain	LDHB
22.5612	23.418	22.476	22.1078	21.8937	22.4348	P68371	Tubulin beta-4B chain	TUBB4B		0.672954	0.926336	biological regulation;cell cycle;cell cycle process;cell killing;cellular component assembly;cellular component assembly at cellular level;cellular component movement;cellular component organization;cellular component organization at cellular level;cellular component organization or biogenesis;cellular component organization or biogenesis at cellular level;cellular macromolecular complex assembly…	binding;catalytic activity;double-stranded RNA binding;GTP binding;GTPase activity;guanyl nucleotide binding;guanyl ribonucleotide binding;hydrolase activity;hydrolase activity, acting on acid anhydrides;hydrolase activity, acting on acid anhydrides, in phosphorus-containing anhydrides;MHC class I protein binding;MHC protein binding;nucleic acid binding;nucleoside-triphosphatase activity;nucleoti…	cell part;cytoplasmic part;cytoskeletal part;cytoskeleton;cytosol;extracellular membrane-bounded organelle;extracellular organelle;extracellular region part;extracellular vesicular exosome;intracellular membrane-bounded organelle;intracellular non-membrane-bounded organelle;intracellular organelle;intracellular organelle part;intracellular part;macromolecular complex;membrane-bounded organelle;me…	Gap junction;Pathogenic Escherichia coli infection;Phagosome	20	4	1	56.2	13.3	2.7	49.83	0	41.214	59302000	7.77307	34	0.926336	0.13006	0.672954	1.98233	P68371	P68371	Tubulin beta-4B chain	TUBB4B
20.8724	21.4845	21.7426	20.7188	20.7635	20.602	P62241	40S ribosomal protein S8	RPS8		0.671766	1.20279	biosynthetic process;catabolic process;cellular biosynthetic process;cellular catabolic process;cellular component disassembly;cellular component disassembly at cellular level;cellular component organization;cellular component organization at cellular level;cellular component organization or biogenesis;cellular component organization or biogenesis at cellular level;cellular macromolecular complex…	structural constituent of ribosome;structural molecule activity	adherens junction;anchoring junction;cell junction;cell part;cell-substrate adherens junction;cell-substrate junction;cytoplasm;cytoplasmic part;cytosol;cytosolic small ribosomal subunit;extracellular membrane-bounded organelle;extracellular organelle;extracellular region part;extracellular vesicular exosome;focal adhesion;intracellular membrane-bounded organelle;intracellular organelle;intracell…	Ribosome	5	5	5	28.8	28.8	28.8	24.205	0	57.308	10057000	7.00247	24	1.20279	0.0622143	0.671766	2.55919	P62241	P62241	40S ribosomal protein S8	RPS8
22.6247	22.9574	23.0341	21.6917	22.7193	22.2008	P23528	Cofilin-1	CFL1		0.668145	0.971633	actin cytoskeleton organization;actin filament depolymerization;actin filament organization;actin filament-based process;actin polymerization or depolymerization;ameboidal cell migration;anatomical structure morphogenesis;axon guidance;biological regulation;blood coagulation;cell activation;cell cycle cytokinesis;cell cycle process;cell migration;cell motility;cell surface receptor linked signali…		adherens junction;anchoring junction;cell cortex part;cell junction;cell part;cell projection membrane;cell projection part;cell-cell junction;cell-substrate adherens junction;cell-substrate junction;cortical actin cytoskeleton;cortical cytoskeleton;cytoplasm;cytoplasmic part;cytoskeletal part;cytoskeleton;extracellular membrane-bounded organelle;extracellular organelle;extracellular region part;…	Axon guidance;Fc gamma R-mediated phagocytosis;Regulation of actin cytoskeleton	7	7	7	54.2	54.2	54.2	18.502	0	100.14	27205000	7.43465	30	0.971633	0.112	0.668145	2.07396	P23528;Q9Y281	P23528	Cofilin-1	CFL1
21.859	20.5578	21.7613	20.3004	20.8117	21.0623	P35579	Myosin-9	MYH9		0.667919	0.634214	actin cytoskeleton organization;actin cytoskeleton reorganization;actin filament-based movement;actin filament-based process;actomyosin structure organization;anatomical structure formation involved in morphogenesis;angiogenesis;axon guidance;biological adhesion;biological regulation;blood vessel endothelial cell migration;cell adhesion;cell cycle process;cell differentiation;cell migration;cell …	actin binding;actin filament binding;actin-dependent ATPase activity;adenyl nucleotide binding;adenyl ribonucleotide binding;ADP binding;ATP binding;ATPase activity;ATPase activity, coupled;binding;catalytic activity;cytoskeletal protein binding;hydrolase activity;hydrolase activity, acting on acid anhydrides;hydrolase activity, acting on acid anhydrides, in phosphorus-containing anhydrides;ident…	actin cytoskeleton;actin filament bundle;actomyosin;actomyosin contractile ring;adherens junction;anchoring junction;cell cortex part;cell division site part;cell junction;cell leading edge;cell part;cell projection;cell-cell adherens junction;cell-cell junction;cleavage furrow;contractile ring;cytoplasm;cytoplasmic part;cytoskeletal part;cytoskeleton;cytosol;extracellular membrane-bounded organe…	Tight junction;Viral myocarditis	27	27	22	19.2	19.2	15.7	226.53	0	195.74	13107000	7.1175	79	0.634214	0.243775	0.667919	1.40704	P35579;P35749	P35579	Myosin-9	MYH9
24.8029	25.622	25.4205	24.4011	24.613	24.858	Q9BQE3	Tubulin alpha-1C chain	TUBA1C		0.657747	1.10639	cell division;cellular component assembly;cellular component assembly at cellular level;cellular component organization;cellular component organization at cellular level;cellular component organization or biogenesis;cellular component organization or biogenesis at cellular level;cellular macromolecular complex assembly;cellular macromolecular complex subunit organization;cellular macromolecule me…	binding;catalytic activity;GTP binding;GTPase activity;guanyl nucleotide binding;guanyl ribonucleotide binding;hydrolase activity;hydrolase activity, acting on acid anhydrides;hydrolase activity, acting on acid anhydrides, in phosphorus-containing anhydrides;nucleoside-triphosphatase activity;nucleotide binding;purine nucleotide binding;purine ribonucleoside triphosphate binding;purine ribonucleo…	cell part;cytoplasmic microtubule;cytoplasmic part;cytoskeletal part;intracellular membrane-bounded organelle;intracellular organelle;intracellular organelle part;intracellular part;macromolecular complex;membrane-bounded organelle;microtubule;nucleus;organelle;organelle part;protein complex;vesicle	Gap junction;Pathogenic Escherichia coli infection;Phagosome	18	5	1	51.2	17.4	5.3	49.895	0	142.1	282110000	8.45042	82	1.10639	0.0829153	0.657747	2.35284	Q9BQE3	Q9BQE3	Tubulin alpha-1C chain	TUBA1C
19.7999	NaN	19.7284	18.633	18.7409	18.9854	P21266	Glutathione S-transferase Mu 3	GSTM3		0.622025	0.771865	amine metabolic process;anatomical structure development;benzene-containing compound metabolic process;carboxylic acid metabolic process;catabolic process;cell development;cellular amine metabolic process;cellular amino acid metabolic process;cellular aromatic compound metabolic process;cellular catabolic process;cellular detoxification of nitrogen compound;cellular developmental process;cellular…	amine binding;amino acid binding;binding;carboxylic acid binding;catalytic activity;enzyme binding;glutathione binding;glutathione transferase activity;identical protein binding;modified amino acid binding;peptide binding;protein binding;protein dimerization activity;protein homodimerization activity;transferase activity;transferase activity, transferring alkyl or aryl (other than methyl) groups	cell part;cell projection part;cytoplasm;cytoplasmic part;cytosol;extracellular membrane-bounded organelle;extracellular organelle;extracellular region part;extracellular vesicular exosome;flagellar fibrous sheath;flagellum part;intracellular membrane-bounded organelle;intracellular organelle;intracellular organelle part;intracellular part;membrane-bounded organelle;membrane-bounded vesicle;micro…	Drug metabolism - cytochrome P450;Glutathione metabolism;Metabolism of xenobiotics by cytochrome P450	4	4	4	20.4	20.4	20.4	26.559	0	26.57	3193600	6.50428	18	0.771865	0.182137	0.622025	1.67575	P21266;P46439;P28161	P21266	Glutathione S-transferase Mu 3	GSTM3
28.7067	29.2909	28.7054	28.2539	28.8493	27.8404	P62987;P62979;P0CG47;P0CG48	Ubiquitin-60S ribosomal protein L40;Ubiquitin;60S ribosomal protein L40;Ubiquitin-40S ribosomal protein S27a;Ubiquitin;40S ribosomal protein S27a;Polyubiquitin-B;Ubiquitin;Polyubiquitin-C;Ubiquitin	UBA52;RPS27A;UBB;UBC		0.586451	0.767507	activation of immune response;activation of innate immune response;activation of MAPK activity;adipose tissue development;alcohol metabolic process;anaphase-promoting complex-dependent proteasomal ubiquitin-dependent protein catabolic process;anatomical structure development;anatomical structure morphogenesis;antigen processing and presentation;antigen processing and presentation of exogenous ant…	binding;cation binding;enzyme binding;ion binding;metal ion binding;protease binding;protein binding;structural constituent of ribosome;structural molecule activity	cell body;cell part;cell projection;cytoplasm;cytoplasmic part;cytoplasmic vesicle membrane;cytoplasmic vesicle part;cytosol;cytosolic large ribosomal subunit;cytosolic small ribosomal subunit;endocytic vesicle membrane;endosomal part;endosome membrane;extracellular membrane-bounded organelle;extracellular organelle;extracellular region part;extracellular vesicular exosome;intracellular membrane-…	Parkinson's disease;PPAR signaling pathway;Ribosome	7	7	7	40.6	40.6	40.6	14.728	0	296.28	2543700000	9.40547	225	0.767507	0.183129	0.586451	1.6672	P62987;P62979;P0CG47;P0CG48	P62987;P62979;P0CG47;P0CG48	Ubiquitin-60S ribosomal protein L40;Ubiquitin;60S ribosomal protein L40;Ubiquitin-40S ribosomal protein S27a;Ubiquitin;40S ribosomal protein S27a;Polyubiquitin-B;Ubiquitin;Polyubiquitin-C;Ubiquitin	UBA52;RPS27A;UBB;UBC
19.2778	19.5552	19.0155	19.3536	19.7767	NaN	Q14974	Importin subunit beta-1	KPNB1		0.580157	0.261305	apoptosis;biological regulation;catabolic process;cell death;cell surface receptor linked signaling pathway;cellular catabolic process;cellular component disassembly;cellular component disassembly at cellular level;cellular component disassembly involved in apoptosis;cellular component organization;cellular component organization at cellular level;cellular component organization or biogenesis;cel…	binding;cation binding;enzyme binding;ion binding;metal ion binding;nuclear localization sequence binding;peptide binding;protein binding;protein domain specific binding;protein transporter activity;signal sequence binding;substrate-specific transporter activity;transition metal ion binding;transporter activity;zinc ion binding	cell part;cytoplasm;cytoplasmic part;cytosol;endoplasmic reticulum part;endoplasmic reticulum tubular network;envelope;extracellular membrane-bounded organelle;extracellular organelle;extracellular region part;extracellular vesicular exosome;intracellular organelle part;intracellular part;macromolecular complex;membrane;membrane part;membrane-bounded organelle;membrane-bounded vesicle;nuclear env…	RNA transport	8	8	8	12	12	12	97.169	0	50.159	3328900	6.5223	23	0.261305	0.669808	0.580157	0.65557	Q14974	Q14974	Importin subunit beta-1	KPNB1
20.1618	21.5924	20.7704	21.0562	19.0337	20.8014	P60842;Q14240	Eukaryotic initiation factor 4A-I;Eukaryotic initiation factor 4A-II;Eukaryotic initiation factor 4A-II, N-terminally processed	EIF4A1;EIF4A2		0.544429	0.289954	anatomical structure morphogenesis;biological regulation;biosynthetic process;catabolic process;cell surface receptor linked signaling pathway;cellular biosynthetic process;cellular catabolic process;cellular macromolecule biosynthetic process;cellular macromolecule catabolic process;cellular macromolecule metabolic process;cellular metabolic process;cellular nitrogen compound metabolic process;c…	adenyl nucleotide binding;adenyl ribonucleotide binding;ATP binding;ATPase activity;ATPase activity, coupled;ATP-dependent helicase activity;ATP-dependent RNA helicase activity;binding;catalytic activity;double-stranded RNA binding;helicase activity;hydrolase activity;hydrolase activity, acting on acid anhydrides;hydrolase activity, acting on acid anhydrides, in phosphorus-containing anhydrides;m…	cell part;cytoplasm;cytoplasmic part;cytosol;eukaryotic translation initiation factor 4F complex;extracellular membrane-bounded organelle;extracellular organelle;extracellular region part;extracellular vesicular exosome;intracellular non-membrane-bounded organelle;intracellular organelle;intracellular organelle part;intracellular part;macromolecular complex;membrane;membrane-bounded organelle;mem…	RNA transport	10	10	9	33.5	33.5	29.6	46.153	0	79.093	16352000	7.21357	36	0.289954	0.63418	0.544429	0.717174	P60842;Q14240	P60842;Q14240	Eukaryotic initiation factor 4A-I;Eukaryotic initiation factor 4A-II;Eukaryotic initiation factor 4A-II, N-terminally processed	EIF4A1;EIF4A2
24.6301	25.2454	25.0105	24.2746	24.3833	24.5971	P68366	Tubulin alpha-4A chain	TUBA4A		0.543647	1.25842	biological regulation;blood coagulation;cell activation;cell cycle;cell cycle process;cellular component assembly;cellular component assembly at cellular level;cellular component organization;cellular component organization at cellular level;cellular component organization or biogenesis;cellular component organization or biogenesis at cellular level;cellular macromolecular complex assembly;cellul…	binding;catalytic activity;GTP binding;GTPase activity;guanyl nucleotide binding;guanyl ribonucleotide binding;hydrolase activity;hydrolase activity, acting on acid anhydrides;hydrolase activity, acting on acid anhydrides, in phosphorus-containing anhydrides;nucleoside-triphosphatase activity;nucleotide binding;purine nucleotide binding;purine ribonucleoside triphosphate binding;purine ribonucleo…	cell part;cytoplasmic part;cytoskeletal part;cytosol;extracellular membrane-bounded organelle;extracellular organelle;extracellular region;extracellular region part;extracellular vesicular exosome;intracellular organelle part;intracellular part;macromolecular complex;membrane-bounded organelle;membrane-bounded vesicle;microtubule;organelle;organelle part;protein complex;vesicle	Gap junction;Pathogenic Escherichia coli infection;Phagosome	19	19	3	56	56	10	49.924	0	186.48	250380000	8.3986	137	1.25842	0.0541154	0.543647	2.6813	P68366	P68366	Tubulin alpha-4A chain	TUBA4A
22.2628	22.9499	23.1101	22.1024	22.5957	22.0005	P62701;P22090	40S ribosomal protein S4, X isoform;40S ribosomal protein S4, Y isoform 1	RPS4X;RPS4Y1		0.541395	0.784673	biological regulation;biosynthetic process;catabolic process;cellular biosynthetic process;cellular catabolic process;cellular component disassembly;cellular component disassembly at cellular level;cellular component organization;cellular component organization at cellular level;cellular component organization or biogenesis;cellular component organization or biogenesis at cellular level;cellular …	binding;nucleic acid binding;RNA binding;rRNA binding;structural constituent of ribosome;structural molecule activity	adherens junction;anchoring junction;cell junction;cell part;cell-substrate adherens junction;cell-substrate junction;cytoplasmic part;cytosol;cytosolic small ribosomal subunit;extracellular membrane-bounded organelle;extracellular organelle;extracellular region part;extracellular vesicular exosome;focal adhesion;intracellular membrane-bounded organelle;intracellular non-membrane-bounded organell…	Ribosome	11	11	11	41.1	41.1	41.1	29.597	0	111.25	30091000	7.47844	44	0.784673	0.177874	0.541395	1.7009	P62701;P22090;Q8TD47	P62701;P22090	40S ribosomal protein S4, X isoform;40S ribosomal protein S4, Y isoform 1	RPS4X;RPS4Y1
22.41	23.4522	22.7567	22.2989	21.9748	22.7789	P00338	L-lactate dehydrogenase A chain	LDHA		0.52211	0.607552	alcohol catabolic process;alcohol metabolic process;anatomical structure development;carbohydrate catabolic process;carbohydrate metabolic process;carboxylic acid metabolic process;catabolic process;cell communication;cellular carbohydrate catabolic process;cellular carbohydrate metabolic process;cellular ketone metabolic process;cellular metabolic process;cellular process;cellular response to ex…	catalytic activity;lactate dehydrogenase activity;L-lactate dehydrogenase activity;oxidoreductase activity;oxidoreductase activity, acting on CH-OH group of donors;oxidoreductase activity, acting on the CH-OH group of donors, NAD or NADP as acceptor	cell part;cell projection part;cytoplasmic part;cytosol;extracellular membrane-bounded organelle;extracellular organelle;extracellular region part;extracellular vesicular exosome;flagellar fibrous sheath;flagellum part;intracellular membrane-bounded organelle;intracellular organelle;intracellular organelle part;intracellular part;membrane;membrane-bounded organelle;membrane-bounded vesicle;microt…	Cysteine and methionine metabolism;Glycolysis / Gluconeogenesis;Propanoate metabolism;Pyruvate metabolism	8	8	7	27.4	27.4	23.8	36.688	0	109.23	31637000	7.5002	34	0.607552	0.264659	0.52211	1.3551	P00338;Q6ZMR3;P07864	P00338	L-lactate dehydrogenase A chain	LDHA
18.6467	19.4425	18.5694	19.2239	19.4912	NaN	P38919	Eukaryotic initiation factor 4A-III;Eukaryotic initiation factor 4A-III, N-terminally processed	EIF4A3		0.517183	0.192474	anatomical structure morphogenesis;biological regulation;catabolic process;cell surface receptor linked signaling pathway;cellular catabolic process;cellular macromolecule catabolic process;cellular macromolecule metabolic process;cellular metabolic process;cellular nitrogen compound metabolic process;cellular process;cellular response to chemical stimulus;cellular response to cytokine stimulus;c…	adenyl nucleotide binding;adenyl ribonucleotide binding;ATP binding;ATPase activity;ATPase activity, coupled;ATP-dependent helicase activity;ATP-dependent RNA helicase activity;binding;catalytic activity;helicase activity;hydrolase activity;hydrolase activity, acting on acid anhydrides;hydrolase activity, acting on acid anhydrides, in phosphorus-containing anhydrides;mRNA binding;nucleic acid bin…	catalytic step 2 spliceosome;cell part;cytoplasm;cytoplasmic part;cytosol;exon-exon junction complex;intracellular non-membrane-bounded organelle;intracellular organelle;intracellular organelle part;intracellular part;macromolecular complex;membrane;non-membrane-bounded organelle;nuclear body;nuclear part;nuclear speck;nucleolus;nucleoplasm;nucleoplasm part;organelle;organelle part;protein comple…	mRNA surveillance pathway;RNA transport;Spliceosome	5	4	4	14.6	10.7	10.7	46.871	0	28.68	5246100	6.71984	15	0.192474	0.764054	0.517183	0.502085	P38919	P38919	Eukaryotic initiation factor 4A-III;Eukaryotic initiation factor 4A-III, N-terminally processed	EIF4A3
22.3282	23.3965	22.1661	21.1368	22.9678	22.2704	P32119	Peroxiredoxin-2	PRDX2		0.505275	0.313638	biological regulation;biosynthetic process;catabolic process;cellular biosynthetic process;cellular catabolic process;cellular macromolecule metabolic process;cellular metabolic process;cellular nitrogen compound metabolic process;cellular process;cellular response to chemical stimulus;cellular response to hydrogen peroxide;cellular response to oxidative stress;cellular response to oxygen radical…	antioxidant activity;catalytic activity;oxidoreductase activity;oxidoreductase activity, acting on paired donors, with incorporation or reduction of molecular oxygen;oxidoreductase activity, acting on peroxide as acceptor;peroxidase activity;peroxiredoxin activity;thioredoxin peroxidase activity	cell part;cytoplasm;cytoplasmic part;cytosol;extracellular membrane-bounded organelle;extracellular organelle;extracellular region part;extracellular vesicular exosome;intracellular part;membrane-bounded organelle;membrane-bounded vesicle;organelle;vesicle		6	5	5	28.3	22.7	22.7	21.892	0	41.286	29829000	7.47464	31	0.313638	0.597299	0.505275	0.76729	P32119	P32119	Peroxiredoxin-2	PRDX2
24.7848	24.1959	24.2032	23.758	23.5841	24.3519	Q08554	Desmocollin-1	DSC1		0.496642	0.75187	biological adhesion;cell adhesion;cell-cell adhesion;cellular process;homophilic cell adhesion	binding;calcium ion binding;cation binding;ion binding;metal ion binding	anchoring junction;cell junction;cell part;cell-cell junction;desmosome;extracellular membrane-bounded organelle;extracellular organelle;extracellular region part;extracellular vesicular exosome;gap junction;integral to membrane;intrinsic to membrane;membrane;membrane part;membrane-bounded organelle;membrane-bounded vesicle;organelle;plasma membrane;vesicle		16	16	16	23	23	23	99.986	0	206.24	126450000	8.10192	220	0.75187	0.18873	0.496642	1.63656	Q08554	Q08554	Desmocollin-1	DSC1
24.1461	25.6538	25.119	24.571	24.0232	25.0097	P08238	Heat shock protein HSP 90-beta	HSP90AB1		0.438319	0.34566	anatomical structure development;axon guidance;biological regulation;cellular macromolecule metabolic process;cellular metabolic process;cellular process;cellular protein metabolic process;cellular response to chemical stimulus;cellular response to cytokine stimulus;cellular response to heat;cellular response to interleukin-4;cellular response to organic substance;cellular response to stimulus;ce…	adenyl nucleotide binding;adenyl ribonucleotide binding;antigen binding;ATP binding;binding;double-stranded RNA binding;enzyme binding;enzyme regulator activity;kinase binding;MHC class II protein complex binding;MHC protein complex binding;nitric-oxide synthase regulator activity;nucleic acid binding;nucleotide binding;protein binding;protein domain specific binding;purine nucleotide binding;pur…	cell part;cytoplasm;cytoplasmic membrane-bounded vesicle;cytoplasmic part;cytoplasmic vesicle;cytosol;extracellular membrane-bounded organelle;extracellular organelle;extracellular region part;extracellular vesicular exosome;intracellular membrane-bounded organelle;intracellular organelle;intracellular organelle part;intracellular part;melanosome;membrane;membrane-bounded organelle;membrane-bound…	Antigen processing and presentation;NOD-like receptor signaling pathway;Pathways in cancer;Plant-pathogen interaction;Progesterone-mediated oocyte maturation;Prostate cancer;Protein processing in endoplasmic reticulum	23	23	10	35.4	35.4	18.1	83.263	0	323.31	142360000	8.15339	111	0.34566	0.563298	0.438319	0.83404	P08238;Q58FF7;Q58FF6;Q58FG1	P08238	Heat shock protein HSP 90-beta	HSP90AB1
18.1128	18.8771	18.6911	18.2495	NaN	18.8692	P12277	Creatine kinase B-type	CKB		0.426315	0.342143	amine metabolic process;anatomical structure development;anion homeostasis;biological regulation;carboxylic acid metabolic process;cellular amine metabolic process;cellular amino acid metabolic process;cellular anion homeostasis;cellular chemical homeostasis;cellular chloride ion homeostasis;cellular homeostasis;cellular ion homeostasis;cellular ketone metabolic process;cellular metabolic process…	adenyl nucleotide binding;adenyl ribonucleotide binding;ATP binding;binding;catalytic activity;creatine kinase activity;enzyme binding;kinase activity;nucleotide binding;phosphotransferase activity, nitrogenous group as acceptor;protein binding;purine nucleotide binding;purine ribonucleoside triphosphate binding;purine ribonucleotide binding;ribonucleotide binding;transferase activity;transferase…	cell part;cytoplasmic part;cytosol;extracellular membrane-bounded organelle;extracellular organelle;extracellular region part;extracellular vesicular exosome;intracellular membrane-bounded organelle;intracellular organelle;intracellular part;membrane-bounded organelle;membrane-bounded vesicle;mitochondrion;organelle;vesicle	Arginine and proline metabolism	4	4	4	14.7	14.7	14.7	42.644	0	53.708	2996800	6.47666	14	0.342143	0.563621	0.426315	0.826761	P12277	P12277	Creatine kinase B-type	CKB
26.2738	25.6067	26.0928	25.3993	25.292	26.0193	P15924	Desmoplakin	DSP		0.420897	0.627938	adherens junction organization;anatomical structure development;anatomical structure morphogenesis;apoptosis;cardiac muscle tissue morphogenesis;cell death;cell differentiation;cell junction organization;cell-cell junction organization;cellular component disassembly;cellular component disassembly at cellular level;cellular component disassembly involved in apoptosis;cellular component organizatio…	binding;binding, bridging;enzyme binding;kinase binding;protein binding;protein binding, bridging;protein kinase binding;protein kinase C binding;scaffold protein binding;structural constituent of cytoskeleton;structural molecule activity	adherens junction;anchoring junction;basolateral plasma membrane;cell junction;cell part;cell-cell adherens junction;cell-cell contact zone;cell-cell junction;cornified envelope;cytoplasmic part;cytoskeletal part;cytoskeleton;desmosome;extracellular membrane-bounded organelle;extracellular organelle;extracellular region part;extracellular vesicular exosome;fascia adherens;intercalated disc;interm…	Arrhythmogenic right ventricular cardiomyopathy (ARVC)	87	87	87	34.4	34.4	34.4	331.77	0	323.31	352530000	8.5472	723	0.627938	0.252373	0.420897	1.39482	P15924	P15924	Desmoplakin	DSP
22.7025	20.0342	19.8382	19.1874	21.7181	20.4148	Q15149	Plectin	PLEC		0.418149	0.130468	apoptosis;cell death;cell junction assembly;cell junction organization;cell-substrate junction assembly;cellular component assembly;cellular component assembly at cellular level;cellular component disassembly;cellular component disassembly at cellular level;cellular component disassembly involved in apoptosis;cellular component organization;cellular component organization at cellular level;cellul…	ankyrin binding;binding;cytoskeletal protein binding;protein binding;structural constituent of muscle;structural molecule activity	adherens junction;anchoring junction;cell junction;cell part;cell-substrate adherens junction;cell-substrate junction;contractile fiber part;costamere;cytoplasm;cytoplasmic part;cytoskeleton;cytosol;extracellular membrane-bounded organelle;extracellular organelle;extracellular region part;extracellular vesicular exosome;focal adhesion;hemidesmosome;intermediate filament cytoskeleton;intracellular…		42	42	38	11.5	11.5	10.1	531.78	0	257.21	12675000	7.10295	82	0.130468	0.86559	0.418149	0.355006	Q15149	Q15149	Plectin	PLEC
21.6597	21.0685	20.6923	20.9057	20.1084	21.2427	P01876	Ig alpha-1 chain C region	IGHA1		0.387888	0.370114	anatomical structure homeostasis;antibacterial humoral response;antimicrobial humoral response;biological regulation;cellular component organization;cellular component organization or biogenesis;cellular macromolecule metabolic process;cellular membrane organization;cellular metabolic process;cellular process;cellular protein metabolic process;defense response;defense response to bacterium;endocy…	antigen binding;binding	blood microparticle;dimeric IgA immunoglobulin complex;extracellular membrane-bounded organelle;extracellular organelle;extracellular region;extracellular region part;extracellular space;extracellular vesicular exosome;IgA immunoglobulin complex;IgA immunoglobulin complex, circulating;immunoglobulin complex;immunoglobulin complex, circulating;macromolecular complex;membrane-bounded organelle;memb…		6	6	6	20.4	20.4	20.4	37.654	0	40.42	13257000	7.12245	57	0.370114	0.511209	0.387888	0.884339	P01876;P01877	P01876	Ig alpha-1 chain C region	IGHA1
23.3174	23.6867	23.7692	23.2106	22.9866	23.4283	P13639	Elongation factor 2	EEF2		0.38261	0.949589	biological regulation;biosynthetic process;cell differentiation;cellular biosynthetic process;cellular developmental process;cellular macromolecule biosynthetic process;cellular macromolecule metabolic process;cellular metabolic process;cellular process;cellular protein metabolic process;developmental process;gene expression;hemopoietic progenitor cell differentiation;macromolecule biosynthetic p…	binding;catalytic activity;enzyme binding;GTP binding;GTPase activity;guanyl nucleotide binding;guanyl ribonucleotide binding;hydrolase activity;hydrolase activity, acting on acid anhydrides;hydrolase activity, acting on acid anhydrides, in phosphorus-containing anhydrides;kinase binding;nucleic acid binding;nucleoside-triphosphatase activity;nucleotide binding;protein binding;protein kinase bind…	aggresome;cell part;cytoplasm;cytoplasmic part;cytosol;extracellular membrane-bounded organelle;extracellular organelle;extracellular region part;extracellular vesicular exosome;inclusion body;intracellular membrane-bounded organelle;intracellular organelle;intracellular part;macromolecular complex;membrane;membrane-bounded organelle;membrane-bounded vesicle;nucleus;organelle;plasma membrane;poly…		26	26	25	37.2	37.2	36	95.337	0	195.12	59918000	7.77756	85	0.949589	0.118901	0.38261	2.02925	P13639	P13639	Elongation factor 2	EEF2
25.3812	26.0237	25.8894	25.2152	25.4556	25.497	P07437;Q9BVA1;Q13885	Tubulin beta chain;Tubulin beta-2B chain;Tubulin beta-2A chain	TUBB;TUBB2B;TUBB2A		0.375518	0.810029	biological regulation;cell cycle;cell cycle process;cell division;cell killing;cell migration;cell motility;cellular component assembly;cellular component assembly at cellular level;cellular component movement;cellular component organization;cellular component organization at cellular level;cellular component organization or biogenesis;cellular component organization or biogenesis at cellular lev…	binding;catalytic activity;enzyme binding;GTP binding;GTPase activity;guanyl nucleotide binding;guanyl ribonucleotide binding;hydrolase activity;hydrolase activity, acting on acid anhydrides;hydrolase activity, acting on acid anhydrides, in phosphorus-containing anhydrides;MHC class I protein binding;MHC protein binding;nucleoside-triphosphatase activity;nucleotide binding;protein binding;purine …	cell body;cell part;cytoplasm;cytoplasmic part;cytoskeletal part;cytoskeleton;cytosol;extracellular membrane-bounded organelle;extracellular organelle;extracellular region part;extracellular vesicular exosome;intracellular membrane-bounded organelle;intracellular non-membrane-bounded organelle;intracellular organelle;intracellular organelle part;intracellular part;macromolecular complex;membrane-…	Gap junction;Pathogenic Escherichia coli infection;Phagosome	20	20	3	56.3	56.3	9.9	49.67	0	323.31	516060000	8.7127	239	0.810029	0.167972	0.375518	1.7508	P07437;Q9BVA1;Q13885;A6NNZ2;CON__ENSEMBL:ENSBTAP00000025008;Q9H4B7	P07437;Q9BVA1;Q13885	Tubulin beta chain;Tubulin beta-2B chain;Tubulin beta-2A chain	TUBB;TUBB2B;TUBB2A
17.8698	18.439	17.4993	NaN	NaN	NaN	P0DOY3;P0DOY2;P0CG04;P0CF74;B9A064;A0M8Q6	Ig lambda-1 chain C regions;Ig lambda-6 chain C region;Immunoglobulin lambda-like polypeptide 5;Ig lambda-7 chain C region	IGLC1;IGLC6;IGLL5;IGLC7		0.375057	0.273498	activation of immune response;biological regulation;cellular component organization;cellular component organization or biogenesis;cellular membrane organization;cellular process;complement activation;complement activation, classical pathway;defense response;endocytosis;establishment of localization;humoral immune response;immune effector process;immune response;immune system process;innate immune…	antigen binding;binding	blood microparticle;cell part;extracellular membrane-bounded organelle;extracellular organelle;extracellular region;extracellular region part;extracellular space;extracellular vesicular exosome;membrane;membrane-bounded organelle;membrane-bounded vesicle;organelle;plasma membrane;vesicle		2	2	2	28.3	28.3	28.3	11.265	0.0014245	11.883	572900	5.75808	8	0.273498	0.652765	0.375057	0.68193	P0DOY3;P0DOY2;P0CG04;P0CF74;B9A064;A0M8Q6	P0DOY3;P0DOY2;P0CG04;P0CF74;B9A064;A0M8Q6	Ig lambda-1 chain C regions;Ig lambda-6 chain C region;Immunoglobulin lambda-like polypeptide 5;Ig lambda-7 chain C region	IGLC1;IGLC6;IGLL5;IGLC7
20.4791	20.2318	22.2737	20.8999	20.7865	20.2844	P18124	60S ribosomal protein L7	RPL7		0.337894	0.193246	biosynthetic process;catabolic process;cellular biosynthetic process;cellular catabolic process;cellular component biogenesis;cellular component biogenesis at cellular level;cellular component disassembly;cellular component disassembly at cellular level;cellular component organization;cellular component organization at cellular level;cellular component organization or biogenesis;cellular componen…	binding;DNA binding;identical protein binding;mRNA binding;nucleic acid binding;protein binding;protein dimerization activity;protein homodimerization activity;RNA binding;structural constituent of ribosome;structural molecule activity	adherens junction;anchoring junction;cell junction;cell part;cell-substrate adherens junction;cell-substrate junction;cytoplasm;cytoplasmic part;cytosol;cytosolic large ribosomal subunit;extracellular membrane-bounded organelle;extracellular organelle;extracellular region part;extracellular vesicular exosome;focal adhesion;intracellular membrane-bounded organelle;intracellular non-membrane-bounde…	Ribosome	5	5	5	19.8	19.8	19.8	29.225	0	85.977	10665000	7.02796	18	0.193246	0.766368	0.337894	0.503859	P18124	P18124	60S ribosomal protein L7	RPL7
22.6123	23.1996	23.2877	21.7737	23.296	23.0181	P01040	Cystatin-A;Cystatin-A, N-terminally processed	CSTA		0.337265	0.261686	biological adhesion;biological regulation;cell adhesion;cell differentiation;cell-cell adhesion;cellular developmental process;cellular macromolecule metabolic process;cellular metabolic process;cellular process;cellular protein metabolic process;developmental process;epidermal cell differentiation;epithelial cell differentiation;keratinocyte differentiation;macromolecule metabolic process;macrom…	binding;binding, bridging;cysteine-type endopeptidase inhibitor activity;endopeptidase inhibitor activity;endopeptidase regulator activity;enzyme binding;enzyme inhibitor activity;enzyme regulator activity;peptidase inhibitor activity;peptidase regulator activity;protease binding;protein binding;protein binding, bridging;structural molecule activity	cell part;cornified envelope;cytoplasm;cytoskeleton;extracellular membrane-bounded organelle;extracellular organelle;extracellular region part;extracellular space;extracellular vesicular exosome;intracellular membrane-bounded organelle;intracellular non-membrane-bounded organelle;intracellular organelle;intracellular organelle part;intracellular part;membrane-bounded organelle;membrane-bounded ve…		5	5	5	61.2	61.2	61.2	11.006	0	56.337	43210000	7.63558	69	0.261686	0.671845	0.337265	0.656397	P01040	P01040	Cystatin-A;Cystatin-A, N-terminally processed	CSTA
19.7109	20.7411	20.4119	19.9655	19.9505	19.9495	P08195	4F2 cell-surface antigen heavy chain	SLC3A2		0.332826	0.475108	amine transport;amino acid import;amino acid transport;aromatic amino acid transport;biological regulation;blood coagulation;branched-chain aliphatic amino acid transport;calcium ion transport;carbohydrate metabolic process;carboxylic acid transport;cation transport;cell growth;cell migration;cell motility;cellular component movement;cellular process;coagulation;divalent inorganic cation transpor…	active transmembrane transporter activity;amine transmembrane transporter activity;amino acid transmembrane transporter activity;antiporter activity;binding;calcium ion transmembrane transporter activity;calcium:cation antiporter activity;calcium:sodium antiporter activity;carboxylic acid transmembrane transporter activity;catalytic activity;cation binding;cation transmembrane transporter activit…	apical plasma membrane;cell part;cell surface;cytoplasm;cytoplasmic membrane-bounded vesicle;cytoplasmic part;cytoplasmic vesicle;extracellular membrane-bounded organelle;extracellular organelle;extracellular region part;extracellular vesicular exosome;integral to membrane;intracellular membrane-bounded organelle;intracellular organelle;intracellular organelle part;intracellular part;intrinsic to…	Protein digestion and absorption	9	9	9	17.9	17.9	17.9	67.993	0	63.319	6016400	6.77934	27	0.475108	0.391103	0.332826	1.09537	P08195	P08195	4F2 cell-surface antigen heavy chain	SLC3A2
21.8206	22.7496	22.8231	22.2734	21.3854	22.7553	P07900	Heat shock protein HSP 90-alpha	HSP90AA1		0.326411	0.251408	apoptosis;axon guidance;biological regulation;cardiac muscle cell apoptosis;cell cycle;cell cycle process;cell death;cell migration;cell motility;cell surface receptor linked signaling pathway;cellular component assembly;cellular component assembly at cellular level;cellular component movement;cellular component organization;cellular component organization at cellular level;cellular component org…	adenyl deoxyribonucleotide binding;adenyl nucleotide binding;adenyl ribonucleotide binding;antigen binding;ATP binding;ATPase activity;binding;catalytic activity;CTP binding;dATP binding;deoxyribonucleotide binding;enzyme binding;enzyme regulator activity;GTP binding;GTPase binding;guanyl nucleotide binding;guanyl ribonucleotide binding;hydrolase activity;hydrolase activity, acting on acid anhydr…	apical plasma membrane;basolateral plasma membrane;brush border membrane;cell body;cell part;cell projection;cell projection membrane;cell projection part;cell surface;cytoplasm;cytoplasmic membrane-bounded vesicle;cytoplasmic membrane-bounded vesicle lumen;cytoplasmic part;cytoplasmic vesicle;cytoplasmic vesicle part;cytosol;endocytic vesicle lumen;extracellular matrix;extracellular membrane-bou…	Antigen processing and presentation;NOD-like receptor signaling pathway;Pathways in cancer;Plant-pathogen interaction;Progesterone-mediated oocyte maturation;Prostate cancer;Protein processing in endoplasmic reticulum	22	12	12	30.3	17.3	17.3	84.659	0	180.09	26826000	7.42856	48	0.251408	0.687234	0.326411	0.634008	P07900;Q14568;Q58FG0	P07900	Heat shock protein HSP 90-alpha	HSP90AA1
25.2922	25.0624	25.0335	24.8118	24.5114	25.1058	Q02413	Desmoglein-1	DSG1		0.319732	0.774899	apoptosis;biological adhesion;biological regulation;calcium-dependent cell-cell adhesion;cell adhesion;cell death;cell junction assembly;cell junction organization;cell-cell adhesion;cell-cell junction assembly;cell-cell junction organization;cellular component assembly;cellular component assembly at cellular level;cellular component disassembly;cellular component disassembly at cellular level;ce…	binding;calcium ion binding;cation binding;gamma-catenin binding;ion binding;metal ion binding;protein binding;toxin binding	anchoring junction;apical plasma membrane;cell junction;cell part;cell-cell junction;cytoplasmic part;cytosol;desmosome;extracellular membrane-bounded organelle;extracellular organelle;extracellular region part;extracellular vesicular exosome;integral to membrane;internal side of plasma membrane;intracellular part;intrinsic to membrane;lateral plasma membrane;membrane;membrane part;membrane-bound…	Staphylococcus aureus infection	30	30	30	38.8	38.8	38.8	113.75	0	323.31	221550000	8.34547	404	0.774899	0.182648	0.319732	1.6817	Q02413	Q02413	Desmoglein-1	DSG1
20.4814	20.7345	20.0351	20.3667	20.5101	19.418	Q9H3K6	BolA-like protein 2	BOLA2		0.318736	0.328718			extracellular membrane-bounded organelle;extracellular organelle;extracellular region part;extracellular vesicular exosome;membrane-bounded organelle;membrane-bounded vesicle;organelle;vesicle		2	2	2	29.1	29.1	29.1	10.116	0	20.46	5606900	6.74872	14	0.328718	0.579461	0.318736	0.79886	Q9H3K6	Q9H3K6	BolA-like protein 2	BOLA2
20.9604	22.1399	21.3489	20.7844	21.3397	21.3866	P25205	DNA replication licensing factor MCM3	MCM3		0.31284	0.323277	biosynthetic process;cell cycle;cell cycle process;cellular biosynthetic process;cellular macromolecule biosynthetic process;cellular macromolecule metabolic process;cellular metabolic process;cellular nitrogen compound metabolic process;cellular process;DNA metabolic process;DNA replication;DNA strand elongation;DNA strand elongation involved in DNA replication;DNA-dependent DNA replication init…	adenyl nucleotide binding;adenyl ribonucleotide binding;ATP binding;binding;catalytic activity;DNA binding;DNA helicase activity;helicase activity;hydrolase activity;hydrolase activity, acting on acid anhydrides;hydrolase activity, acting on acid anhydrides, in phosphorus-containing anhydrides;nucleic acid binding;nucleoside-triphosphatase activity;nucleotide binding;purine nucleotide binding;pur…	alpha DNA polymerase:primase complex;cell part;centrosome;chromosomal part;cytoplasmic part;cytoskeletal part;intracellular membrane-bounded organelle;intracellular non-membrane-bounded organelle;intracellular organelle;intracellular organelle part;intracellular part;macromolecular complex;MCM complex;membrane;membrane-bounded organelle;microtubule organizing center;non-membrane-bounded organelle…	Cell cycle;Cell cycle - yeast;DNA replication;Meiosis - yeast	16	16	16	25	25	25	90.98	0	122.04	13130000	7.11826	42	0.323277	0.585464	0.31284	0.787497	P25205	P25205	DNA replication licensing factor MCM3	MCM3
23.66	23.8841	23.4723	23.4153	23.2862	23.4024	P31944	Caspase-14;Caspase-14 subunit p17, mature form;Caspase-14 subunit p10, mature form;Caspase-14 subunit p20, intermediate form;Caspase-14 subunit p8, intermediate form	CASP14		0.304205	1.13631	activation of caspase activity;anatomical structure development;biological regulation;cell death;cellular process;cellular response to stimulus;cellular response to stress;cornification;death;developmental process;DNA damage response, signal transduction resulting in induction of apoptosis;epidermis development;induction of apoptosis;induction of apoptosis by intracellular signals;induction of pr…	catalytic activity;cysteine-type endopeptidase activity;cysteine-type peptidase activity;endopeptidase activity;hydrolase activity;peptidase activity;peptidase activity, acting on L-amino acid peptides	cell part;cytoplasm;cytoskeletal part;extracellular membrane-bounded organelle;extracellular organelle;extracellular region part;extracellular vesicular exosome;intermediate filament;intracellular membrane-bounded organelle;intracellular organelle;intracellular organelle part;intracellular part;keratin filament;macromolecular complex;membrane-bounded organelle;membrane-bounded vesicle;nucleus;org…		11	11	11	41.3	41.3	41.3	27.679	0	290.39	80137000	7.90383	152	1.13631	0.070931	0.304205	2.41622	P31944	P31944	Caspase-14;Caspase-14 subunit p17, mature form;Caspase-14 subunit p10, mature form;Caspase-14 subunit p20, intermediate form;Caspase-14 subunit p8, intermediate form	CASP14
21.4161	21.9864	21.234	20.4694	22.0082	21.3179	P62269	40S ribosomal protein S18	RPS18		0.280318	0.218583	biosynthetic process;catabolic process;cellular biosynthetic process;cellular catabolic process;cellular component biogenesis;cellular component biogenesis at cellular level;cellular component disassembly;cellular component disassembly at cellular level;cellular component organization;cellular component organization at cellular level;cellular component organization or biogenesis;cellular componen…	binding;nucleic acid binding;RNA binding;rRNA binding;structural constituent of ribosome;structural molecule activity	adherens junction;anchoring junction;cell junction;cell part;cell-substrate adherens junction;cell-substrate junction;cytoplasm;cytoplasmic part;cytosol;cytosolic small ribosomal subunit;extracellular membrane-bounded organelle;extracellular organelle;extracellular region part;extracellular vesicular exosome;focal adhesion;intracellular membrane-bounded organelle;intracellular non-membrane-bounde…	Ribosome	6	6	6	33.6	33.6	33.6	17.718	0	57.717	12856000	7.10911	21	0.218583	0.734828	0.280318	0.561332	P62269	P62269	40S ribosomal protein S18	RPS18
21.474	23.0376	22.6546	21.7695	22.0718	22.518	P61978	Heterogeneous nuclear ribonucleoprotein K	HNRNPK		0.268993	0.199844	biological regulation;cellular macromolecule metabolic process;cellular metabolic process;cellular nitrogen compound metabolic process;cellular process;cellular response to stimulus;gene expression;macromolecule metabolic process;metabolic process;mRNA metabolic process;mRNA processing;nitrogen compound metabolic process;nuclear mRNA splicing, via spliceosome;nucleic acid metabolic process;nucleo…	binding;core promoter proximal region DNA binding;core promoter proximal region sequence-specific DNA binding;DNA binding;nucleic acid binding;nucleic acid binding transcription factor activity;regulatory region DNA binding;regulatory region nucleic acid binding;RNA binding;RNA polymerase II core promoter proximal region sequence-specific DNA binding;RNA polymerase II core promoter proximal regio…	adherens junction;anchoring junction;catalytic step 2 spliceosome;cell junction;cell part;cell projection;cell-substrate adherens junction;cell-substrate junction;chromatin;chromosomal part;cytoplasm;cytoskeletal part;extracellular membrane-bounded organelle;extracellular organelle;extracellular region part;extracellular vesicular exosome;focal adhesion;intracellular membrane-bounded organelle;in…	Spliceosome	12	12	12	34.3	34.3	34.3	50.976	0	148.63	41969000	7.62293	69	0.199844	0.768639	0.268993	0.51895	P61978	P61978	Heterogeneous nuclear ribonucleoprotein K	HNRNPK
23.57	22.8002	22.4069	22.6813	22.608	22.6851	P12273	Prolactin-inducible protein	PIP		0.267558	0.320272	anatomical structure homeostasis;biological regulation;cellular process;detection of chemical stimulus;detection of chemical stimulus involved in sensory perception;detection of chemical stimulus involved in sensory perception of bitter taste;detection of chemical stimulus involved in sensory perception of taste;detection of stimulus;detection of stimulus involved in sensory perception;establishm…	actin binding;aspartic-type endopeptidase activity;aspartic-type peptidase activity;binding;catalytic activity;cytoskeletal protein binding;endopeptidase activity;glycoprotein binding;hydrolase activity;IgG binding;immunoglobulin binding;peptidase activity;peptidase activity, acting on L-amino acid peptides;protein binding;protein complex binding;protein dimerization activity	apical plasma membrane;cell part;extracellular membrane-bounded organelle;extracellular organelle;extracellular region;extracellular region part;extracellular space;extracellular vesicular exosome;intracellular membrane-bounded organelle;intracellular organelle;intracellular part;membrane part;membrane-bounded organelle;membrane-bounded vesicle;nucleus;organelle;plasma membrane part;vesicle		7	7	7	56.8	56.8	56.8	16.572	0	98.688	54605000	7.73723	93	0.320272	0.588574	0.267558	0.78121	P12273	P12273	Prolactin-inducible protein	PIP
22.8169	22.4721	22.8019	22.5232	22.2661	22.5218	Q96P63	Serpin B12	SERPINB12		0.259956	0.855061	biological regulation;cell differentiation;cellular developmental process;cellular process;developmental process;hemopoietic progenitor cell differentiation;negative regulation of biological process;negative regulation of catabolic process;negative regulation of catalytic activity;negative regulation of endopeptidase activity;negative regulation of hydrolase activity;negative regulation of macrom…	binding;endopeptidase inhibitor activity;endopeptidase regulator activity;enzyme binding;enzyme inhibitor activity;enzyme regulator activity;peptidase inhibitor activity;peptidase regulator activity;protein binding;serine-type endopeptidase inhibitor activity	cell part;cytoplasm;extracellular membrane-bounded organelle;extracellular organelle;extracellular region part;extracellular space;extracellular vesicular exosome;intracellular part;membrane-bounded organelle;membrane-bounded vesicle;organelle;vesicle		9	9	9	25.7	25.7	25.7	46.276	0	77.362	35988000	7.55616	79	0.855061	0.154406	0.259956	1.83988	Q96P63	Q96P63	Serpin B12	SERPINB12
20.0044	NaN	19.7721	19.0559	18.8604	19.0598	Q14574	Desmocollin-3	DSC3		0.242257	0.135228	biological adhesion;biological regulation;cell adhesion;cell-cell adhesion;cellular process;chordate embryonic development;developmental process;embryo development;embryo development ending in birth or egg hatching;homophilic cell adhesion;in utero embryonic development;posttranscriptional regulation of gene expression;protein stabilization;regulation of biological process;regulation of biologica…	binding;calcium ion binding;cation binding;gamma-catenin binding;ion binding;metal ion binding;protein binding	anchoring junction;cell junction;cell part;cell-cell junction;cytoplasm;desmosome;extracellular region;integral to membrane;intracellular part;intrinsic to membrane;membrane;membrane part;plasma membrane		4	4	4	5.9	5.9	5.9	99.968	0	31.353	4845700	6.68536	22	0.135228	0.859333	0.242257	0.366667	Q14574	Q14574	Desmocollin-3	DSC3
23.6455	24.0532	23.3784	23.3704	23.61	23.5217	P10599	Thioredoxin	TXN		0.191675	0.387639	activation of protein kinase activity;activation of protein kinase B activity;biological regulation;biosynthetic process;cell communication;cell proliferation;cell redox homeostasis;cell-cell signaling;cellular biosynthetic process;cellular component movement;cellular homeostasis;cellular macromolecule metabolic process;cellular metabolic process;cellular nitrogen compound metabolic process;cellu…	catalytic activity;disulfide oxidoreductase activity;oxidoreductase activity;oxidoreductase activity, acting on a sulfur group of donors;oxidoreductase activity, acting on a sulfur group of donors, disulfide as acceptor;peptide disulfide oxidoreductase activity;protein disulfide oxidoreductase activity	cell part;cytoplasm;cytoplasmic part;cytosol;extracellular membrane-bounded organelle;extracellular organelle;extracellular region part;extracellular vesicular exosome;intracellular membrane-bounded organelle;intracellular organelle;intracellular organelle part;intracellular part;membrane-bounded organelle;membrane-bounded vesicle;mitochondrion;nuclear part;nucleoplasm;nucleus;organelle;organelle…		5	5	5	42.9	42.9	42.9	11.737	0	42.457	64336000	7.80845	54	0.387639	0.494863	0.191675	0.920071	P10599	P10599	Thioredoxin	TXN
22.256	22.174	22.6475	21.8968	21.7915	22.8258	P02788	Lactotransferrin;Lactoferricin-H;Kaliocin-1;Lactoferroxin-A;Lactoferroxin-B;Lactoferroxin-C	LTF		0.187777	0.201244	anatomical structure homeostasis;anatomical structure morphogenesis;antibacterial humoral response;antifungal humoral response;antimicrobial humoral response;biological regulation;biosynthetic process;bone morphogenesis;cation homeostasis;cellular biosynthetic process;cellular cation homeostasis;cellular chemical homeostasis;cellular component organization;cellular component organization at cellu…	binding;carbohydrate binding;catalytic activity;cation binding;DNA binding;endopeptidase activity;enzyme activator activity;enzyme regulator activity;glycosaminoglycan binding;heparin binding;hydrolase activity;ion binding;iron ion binding;kinase activator activity;kinase regulator activity;metal ion binding;nucleic acid binding;pattern binding;peptidase activity;peptidase activity, acting on L-a…	cell part;cytoplasm;cytoplasmic membrane-bounded vesicle;cytoplasmic membrane-bounded vesicle lumen;cytoplasmic part;cytoplasmic vesicle;cytoplasmic vesicle part;endocytic vesicle lumen;extracellular membrane-bounded organelle;extracellular organelle;extracellular region;extracellular region part;extracellular space;extracellular vesicular exosome;intracellular membrane-bounded organelle;intracel…		21	21	21	39	39	39	78.181	0	159.38	27811000	7.44422	133	0.201244	0.768881	0.187777	0.522143	P02788;CON__Q29443;CON__Q0IIK2	P02788	Lactotransferrin;Lactoferricin-H;Kaliocin-1;Lactoferroxin-A;Lactoferroxin-B;Lactoferroxin-C	LTF
24.8853	24.7914	25.361	24.6301	24.803	25.136	P07355;A6NMY6	Annexin A2;Putative annexin A2-like protein	ANXA2;ANXA2P2		0.156179	0.271477	anatomical structure formation involved in morphogenesis;angiogenesis;biological regulation;body fluid secretion;cellular component assembly;cellular component assembly at cellular level;cellular component organization;cellular component organization at cellular level;cellular component organization or biogenesis;cellular component organization or biogenesis at cellular level;cellular membrane or…	binding;calcium ion binding;calcium-dependent phospholipid binding;calcium-dependent protein binding;cation binding;enzyme inhibitor activity;enzyme regulator activity;ion binding;lipase inhibitor activity;lipid binding;metal ion binding;phosphatidylinositol binding;phosphatidylinositol-4,5-bisphosphate binding;phospholipase A2 inhibitor activity;phospholipase inhibitor activity;phospholipid bind…	basement membrane;basolateral plasma membrane;cell cortex;cell part;cell projection;cell surface;cytoplasmic membrane-bounded vesicle;cytoplasmic part;cytoplasmic vesicle;early endosome;endosomal part;endosome;endosome membrane;extracellular matrix part;extracellular membrane-bounded organelle;extracellular organelle;extracellular region part;extracellular space;extracellular vesicular exosome;ex…		17	17	17	49	49	49	38.604	0	323.31	179090000	8.25307	285	0.271477	0.652332	0.156179	0.677576	P07355;A6NMY6	P07355;A6NMY6	Annexin A2;Putative annexin A2-like protein	ANXA2;ANXA2P2
20.2474	21.1536	20.9057	20.4684	20.6865	20.7204	P52907	F-actin-capping protein subunit alpha-1	CAPZA1		0.143758	0.196067	actin filament capping;barbed-end actin filament capping;biological regulation;blood coagulation;cellular component assembly;cellular component movement;cellular component organization;cellular component organization or biogenesis;cellular process;coagulation;defense response;hemostasis;immune response;immune system process;innate immune response;macromolecular complex assembly;macromolecular com…	actin binding;binding;cytoskeletal protein binding;protein binding	actin cytoskeleton;cell part;cytoplasmic part;cytoskeletal part;cytoskeleton;cytosol;extracellular membrane-bounded organelle;extracellular organelle;extracellular region;extracellular region part;extracellular vesicular exosome;F-actin capping protein complex;intracellular non-membrane-bounded organelle;intracellular organelle;intracellular organelle part;intracellular part;macromolecular comple…		5	5	4	27.6	27.6	24.1	32.922	0	145.93	8693500	6.93919	22	0.196067	0.771709	0.143758	0.510322	P52907	P52907	F-actin-capping protein subunit alpha-1	CAPZA1
22.6814	22.1047	21.8977	22.1092	22.2739	21.886	P25311	Zinc-alpha-2-glycoprotein	AZGP1		0.13823	0.205406	anatomical structure homeostasis;antigen processing and presentation;antigen processing and presentation of peptide antigen;antigen processing and presentation of peptide antigen via MHC class I;biological adhesion;biological regulation;cell adhesion;cellular process;detection of chemical stimulus;detection of chemical stimulus involved in sensory perception;detection of chemical stimulus involve…	antigen binding;binding;catalytic activity;glycoprotein binding;hydrolase activity;hydrolase activity, acting on ester bonds;macromolecule transmembrane transporter activity;nuclease activity;peptide antigen binding;peptide binding;protein binding;protein transmembrane transporter activity;protein transporter activity;ribonuclease activity;substrate-specific transmembrane transporter activity;sub…	cell part;extracellular membrane-bounded organelle;extracellular organelle;extracellular region;extracellular region part;extracellular space;extracellular vesicular exosome;intracellular membrane-bounded organelle;intracellular organelle;intracellular part;macromolecular complex;membrane;membrane part;membrane-bounded organelle;membrane-bounded vesicle;MHC class I protein complex;MHC protein com…		7	7	7	30.2	30.2	30.2	34.258	0	48.591	29895000	7.4756	65	0.205406	0.766556	0.13823	0.531605	P25311	P25311	Zinc-alpha-2-glycoprotein	AZGP1
22.9973	22.5069	23.0203	22.4851	22.5203	23.1263	Q08188	Protein-glutamine gamma-glutamyltransferase E;Protein-glutamine gamma-glutamyltransferase E 50 kDa catalytic chain;Protein-glutamine gamma-glutamyltransferase E 27 kDa non-catalytic chain	TGM3		0.130939	0.187329	anatomical structure morphogenesis;cell differentiation;cell envelope organization;cellular component assembly;cellular component organization;cellular component organization or biogenesis;cellular developmental process;cellular macromolecule metabolic process;cellular metabolic process;cellular process;cellular protein metabolic process;developmental process;epidermal cell differentiation;epithe…	binding;calcium ion binding;catalytic activity;cation binding;ion binding;metal ion binding;protein-glutamine gamma-glutamyltransferase activity;transferase activity;transferase activity, transferring acyl groups;transferase activity, transferring amino-acyl groups	cell part;cytoplasm;extracellular membrane-bounded organelle;extracellular organelle;extracellular region part;extracellular vesicular exosome;extrinsic to internal side of plasma membrane;extrinsic to membrane;extrinsic to plasma membrane;intracellular part;membrane part;membrane-bounded organelle;membrane-bounded vesicle;organelle;plasma membrane part;vesicle		17	17	17	38	38	38	76.631	0	181.62	47532000	7.67699	167	0.187329	0.770773	0.130939	0.490241	Q08188	Q08188	Protein-glutamine gamma-glutamyltransferase E;Protein-glutamine gamma-glutamyltransferase E 50 kDa catalytic chain;Protein-glutamine gamma-glutamyltransferase E 27 kDa non-catalytic chain	TGM3
24.1731	23.9403	24.0622	23.5539	23.4722	24.7933	Q01469	Fatty acid-binding protein, epidermal	FABP5		0.118703	0.0983249	acylglycerol catabolic process;acylglycerol metabolic process;alcohol metabolic process;amine metabolic process;anatomical structure development;biosynthetic process;carbohydrate metabolic process;carbohydrate transport;catabolic process;cellular amine metabolic process;cellular biogenic amine metabolic process;cellular biosynthetic process;cellular carbohydrate metabolic process;cellular catabol…	binding;carboxylic acid binding;fatty acid binding;lipid binding;monocarboxylic acid binding;transporter activity	cell part;cytoplasm;cytoplasmic part;cytosol;extracellular membrane-bounded organelle;extracellular organelle;extracellular region part;extracellular vesicular exosome;intracellular organelle part;intracellular part;membrane-bounded organelle;membrane-bounded vesicle;nuclear part;nucleoplasm;organelle;organelle part;vesicle	PPAR signaling pathway	7	7	7	65.9	65.9	65.9	15.164	0	69.923	94641000	7.97608	111	0.0983249	0.904203	0.118703	0.274355	Q01469;A8MUU1	Q01469	Fatty acid-binding protein, epidermal	FABP5
21.1823	23.071	22.7243	22.0831	22.257	22.2846	P55072	Transitional endoplasmic reticulum ATPase	VCP		0.117608	0.0704808	activation of caspase activity;aggresome assembly;biological regulation;biosynthetic process;carbohydrate metabolic process;catabolic process;cellular biosynthetic process;cellular carbohydrate metabolic process;cellular catabolic process;cellular component assembly;cellular component assembly at cellular level;cellular component organization;cellular component organization at cellular level;cell…	adenyl nucleotide binding;adenyl ribonucleotide binding;ADP binding;ATP binding;ATPase activity;binding;catalytic activity;enzyme activator activity;enzyme binding;enzyme regulator activity;hydrolase activity;hydrolase activity, acting on acid anhydrides;hydrolase activity, acting on acid anhydrides, in phosphorus-containing anhydrides;lipid binding;nucleoside-triphosphatase activity;nucleotide b…	cell part;chromosomal part;cytoplasm;cytoplasmic part;cytoplasmic ubiquitin ligase complex;cytosol;endoplasmic reticulum;endoplasmic reticulum membrane;endoplasmic reticulum part;ER ubiquitin ligase complex;extracellular membrane-bounded organelle;extracellular organelle;extracellular region part;extracellular vesicular exosome;Hrd1p ubiquitin ligase complex;intracellular membrane-bounded organel…	Protein processing in endoplasmic reticulum	22	22	22	35.2	35.2	35.2	89.321	0	162.49	26718000	7.4268	78	0.0704808	0.936783	0.117608	0.201423	P55072	P55072	Transitional endoplasmic reticulum ATPase	VCP
19.9572	20.1762	20.1563	20.2418	19.4293	20.3183	Q13867	Bleomycin hydrolase	BLMH		0.100125	0.125121	antigen processing and presentation;antigen processing and presentation of peptide antigen;antigen processing and presentation of peptide antigen via MHC class I;cellular macromolecule metabolic process;cellular metabolic process;cellular process;cellular protein metabolic process;immune system process;macromolecule metabolic process;macromolecule modification;metabolic process;primary metabolic …	aminopeptidase activity;carboxypeptidase activity;catalytic activity;cysteine-type endopeptidase activity;cysteine-type peptidase activity;endopeptidase activity;exopeptidase activity;hydrolase activity;peptidase activity;peptidase activity, acting on L-amino acid peptides	cell part;cytoplasm;cytoplasmic part;cytosol;extracellular membrane-bounded organelle;extracellular organelle;extracellular region part;extracellular vesicular exosome;intracellular membrane-bounded organelle;intracellular organelle;intracellular organelle part;intracellular part;membrane-bounded organelle;membrane-bounded vesicle;nuclear part;nucleoplasm;nucleus;organelle;organelle part;vesicle		10	10	10	33.2	33.2	33.2	52.562	0	64.65	9305600	6.96874	43	0.125121	0.873022	0.100125	0.341827	Q13867	Q13867	Bleomycin hydrolase	BLMH
21.5513	21.5595	20.7739	21.729	20.6546	21.2023	Q96QA5	Gasdermin-A	GSDMA		0.0995776	0.0872953	apoptosis;cell death;cellular process;death;programmed cell death		cell part;cytoplasmic part;intracellular part;perinuclear region of cytoplasm		8	8	8	22	22	22	49.364	0	80.816	15712000	7.19623	39	0.0872953	0.916655	0.0995776	0.245836	Q96QA5	Q96QA5	Gasdermin-A	GSDMA
24.0234	24.1189	24.0174	24.0914	24.4377	23.3322	P62913	60S ribosomal protein L11	RPL11		0.099486	0.109672	biosynthetic process;catabolic process;cellular biosynthetic process;cellular catabolic process;cellular component biogenesis;cellular component biogenesis at cellular level;cellular component disassembly;cellular component disassembly at cellular level;cellular component organization;cellular component organization at cellular level;cellular component organization or biogenesis;cellular componen…	binding;nucleic acid binding;RNA binding;rRNA binding;structural constituent of ribosome;structural molecule activity	cell part;cytoplasm;cytoplasmic part;cytosol;cytosolic large ribosomal subunit;extracellular membrane-bounded organelle;extracellular organelle;extracellular region part;extracellular vesicular exosome;intracellular non-membrane-bounded organelle;intracellular organelle;intracellular organelle part;intracellular part;large ribosomal subunit;macromolecular complex;membrane;membrane-bounded organel…	Ribosome	8	8	8	39.9	39.9	39.9	20.252	0	55.825	79702000	7.90147	34	0.109672	0.892085	0.099486	0.303227	P62913	P62913	60S ribosomal protein L11	RPL11
23.9959	24.1052	23.9341	24.0237	23.6279	24.136	P31025	Lipocalin-1	LCN1		0.0825303	0.19566	anatomical structure homeostasis;biological regulation;carboxylic acid transport;cellular process;establishment of localization;fatty acid transport;homeostatic process;lipid transport;long-chain fatty acid transport;macromolecule metabolic process;metabolic process;monocarboxylic acid transport;multicellular organismal process;negative regulation of catalytic activity;negative regulation of endo…	cysteine-type endopeptidase inhibitor activity;endopeptidase inhibitor activity;endopeptidase regulator activity;enzyme inhibitor activity;enzyme regulator activity;peptidase inhibitor activity;peptidase regulator activity	extracellular membrane-bounded organelle;extracellular organelle;extracellular region;extracellular region part;extracellular space;extracellular vesicular exosome;membrane-bounded organelle;membrane-bounded vesicle;organelle;vesicle		5	5	5	35.8	35.8	35.8	19.25	0	48.668	87764000	7.94332	62	0.19566	0.768652	0.0825303	0.509392	P31025;Q5VSP4	P31025	Lipocalin-1	LCN1
25.5238	25.5432	25.5832	26.0647	24.6433	25.708	P60709;P68133;P68032	Actin, cytoplasmic 1;Actin, cytoplasmic 1, N-terminally processed;Actin, alpha skeletal muscle;Actin, alpha cardiac muscle 1	ACTB;ACTA1;ACTC1		0.07805	0.0635074	actin cytoskeleton organization;actin filament organization;actin filament-based movement;actin filament-based process;actin-mediated cell contraction;actin-myosin filament sliding;actomyosin structure organization;adherens junction organization;anatomical structure development;anatomical structure formation involved in morphogenesis;anatomical structure homeostasis;anatomical structure morphogen…	adenyl nucleotide binding;adenyl ribonucleotide binding;ADP binding;ATP binding;ATPase activity;binding;catalytic activity;cytoskeletal protein binding;enzyme binding;hydrolase activity;hydrolase activity, acting on acid anhydrides;hydrolase activity, acting on acid anhydrides, in phosphorus-containing anhydrides;identical protein binding;kinesin binding;myosin binding;nitric-oxide synthase bindi…	actin cytoskeleton;actin filament;actin filament bundle;actomyosin;actomyosin, actin part;adherens junction;anchoring junction;axon;blood microparticle;cell cortex part;cell junction;cell part;cell projection;cell-substrate adherens junction;cell-substrate junction;chromatin;chromosomal part;contractile fiber part;cortical cytoskeleton;cytoplasm;cytoplasmic part;cytoskeletal part;cytoskeleton;cyt…	Adherens junction;Arrhythmogenic right ventricular cardiomyopathy (ARVC);Bacterial invasion of epithelial cells;Cardiac muscle contraction;Dilated cardiomyopathy;Focal adhesion;Hypertrophic cardiomyopathy (HCM);Leukocyte transendothelial migration;Pathogenic Escherichia coli infection;Phagosome;Phototransduction - fly;Regulation of actin cytoskeleton;Shigellosis;Tight junction;Vibrio cholerae inf…	18	18	1	66.4	66.4	4.5	41.736	0	323.31	443680000	8.64707	240	0.0635074	0.938206	0.07805	0.182648	P60709;P68133;P68032;P63267;P62736;Q6S8J3;A5A3E0;P0CG38;Q9BYX7;P0CG39	P60709;P68133;P68032	Actin, cytoplasmic 1;Actin, cytoplasmic 1, N-terminally processed;Actin, alpha skeletal muscle;Actin, alpha cardiac muscle 1	ACTB;ACTA1;ACTC1
23.6108	21.2425	21.9948	22.3188	21.9829	22.3255	P08670	Vimentin	VIM		0.0735658	0.0351666	actin filament-based movement;actin filament-based process;actin-mediated cell contraction;actin-myosin filament sliding;anatomical structure development;apoptosis;astrocyte development;astrocyte differentiation;Bergmann glial cell differentiation;biological regulation;cell death;cell development;cell differentiation;cellular component disassembly;cellular component disassembly at cellular level;…	binding;double-stranded RNA binding;glycoprotein binding;identical protein binding;nucleic acid binding;protein binding;protein C-terminus binding;RNA binding;scaffold protein binding;structural constituent of cytoskeleton;structural constituent of eye lens;structural molecule activity	adherens junction;anchoring junction;cell junction;cell leading edge;cell part;cell projection;cell-substrate adherens junction;cell-substrate junction;cytoplasm;cytoplasmic part;cytoskeletal part;cytoskeleton;cytosol;extracellular membrane-bounded organelle;extracellular organelle;extracellular region part;extracellular vesicular exosome;focal adhesion;intermediate filament;intermediate filament…		23	22	21	53.4	51.9	50.2	53.651	0	198.75	52398000	7.71931	61	0.0351666	0.95694	0.0735658	0.103943	P08670;P17661;P41219	P08670	Vimentin	VIM
19.6275	20.1396	20.2298	19.8946	20.0899	19.8102	P35080	Profilin-2	PFN2		0.0673834	0.119815	actin cytoskeleton organization;actin filament-based process;biological regulation;cellular component organization;cellular component organization at cellular level;cellular component organization or biogenesis;cellular component organization or biogenesis at cellular level;cellular process;cytoskeleton organization;negative regulation of actin filament polymerization;negative regulation of biolo…	actin binding;actin monomer binding;adenyl nucleotide binding;adenyl-nucleotide exchange factor activity;ATPase regulator activity;binding;cytoskeletal protein binding;enzyme regulator activity;lipid binding;nucleoside-triphosphatase regulator activity;nucleotide binding;phosphatidylinositol binding;phosphatidylinositol-4,5-bisphosphate binding;phospholipid binding;protein binding;purine nucleoti…	axon part;cell part;cell projection part;cytoplasm;cytoskeleton;extracellular membrane-bounded organelle;extracellular organelle;extracellular region part;extracellular vesicular exosome;intracellular non-membrane-bounded organelle;intracellular organelle;intracellular part;membrane-bounded organelle;membrane-bounded vesicle;non-membrane-bounded organelle;organelle;synapse part;terminal button;ve…	Regulation of actin cytoskeleton;Shigellosis	2	2	2	20	20	20	15.046	0	16.867	4690100	6.67118	15	0.119815	0.881414	0.0673834	0.328658	P35080	P35080	Profilin-2	PFN2
23.9839	23.0385	23.3159	23.272	23.0351	23.8345	P05089	Arginase-1	ARG1		0.0655435	0.0619555	amide biosynthetic process;amine catabolic process;amine metabolic process;anatomical structure development;arginine catabolic process;arginine metabolic process;biological regulation;biosynthetic process;carboxylic acid catabolic process;carboxylic acid metabolic process;catabolic process;cellular amide metabolic process;cellular amine metabolic process;cellular amino acid catabolic process;cell…	arginase activity;binding;catalytic activity;cation binding;hydrolase activity;hydrolase activity, acting on carbon-nitrogen (but not peptide) bonds;hydrolase activity, acting on carbon-nitrogen (but not peptide) bonds, in linear amidines;ion binding;manganese ion binding;metal ion binding;transition metal ion binding	cell body;cell part;cell projection;cytoplasm;cytoplasmic part;cytosol;extracellular membrane-bounded organelle;extracellular organelle;extracellular region part;extracellular space;extracellular vesicular exosome;intracellular membrane-bounded organelle;intracellular organelle;intracellular part;membrane-bounded organelle;membrane-bounded vesicle;neuron projection;neuronal cell body;nucleus;orga…	Amoebiasis;Arginine and proline metabolism	13	13	13	53.7	53.7	53.7	34.735	0	129.97	66655000	7.82383	184	0.0619555	0.93618	0.0655435	0.178439	P05089	P05089	Arginase-1	ARG1
23.3189	23.0095	23.9641	23.4156	23.5127	23.2013	P38646	Stress-70 protein, mitochondrial	HSPA9		0.0543156	0.0638545	biological regulation;cellular macromolecule metabolic process;cellular metabolic process;cellular process;cellular protein metabolic process;establishment of localization;establishment of localization in cell;establishment of protein localization;establishment of protein localization in mitochondrion;establishment of protein localization to organelle;intracellular protein transport;intracellular…	adenyl nucleotide binding;adenyl ribonucleotide binding;ATP binding;binding;enzyme binding;nucleotide binding;protein binding;purine nucleotide binding;purine ribonucleoside triphosphate binding;purine ribonucleotide binding;ribonucleotide binding;ubiquitin protein ligase binding;unfolded protein binding	adherens junction;anchoring junction;cell junction;cell part;cell-substrate adherens junction;cell-substrate junction;cytoplasm;cytoplasmic part;extracellular membrane-bounded organelle;extracellular organelle;extracellular region part;extracellular vesicular exosome;focal adhesion;intracellular membrane-bounded organelle;intracellular non-membrane-bounded organelle;intracellular organelle;intrac…	ko05152;RNA degradation	19	19	19	36.4	36.4	36.4	73.68	0	300.36	63101000	7.80004	87	0.0638545	0.942083	0.0543156	0.183588	P38646	P38646	Stress-70 protein, mitochondrial	HSPA9
20.8485	20.804	21.4195	20.7658	21.2274	20.9316	P05388;Q8NHW5	60S acidic ribosomal protein P0;60S acidic ribosomal protein P0-like	RPLP0;RPLP0P6		0.0490926	0.0717241	biosynthetic process;catabolic process;cellular biosynthetic process;cellular catabolic process;cellular component biogenesis;cellular component biogenesis at cellular level;cellular component disassembly;cellular component disassembly at cellular level;cellular component organization;cellular component organization at cellular level;cellular component organization or biogenesis;cellular componen…	binding;nucleic acid binding;RNA binding;structural constituent of ribosome;structural molecule activity	adherens junction;anchoring junction;cell junction;cell part;cell-substrate adherens junction;cell-substrate junction;cytoplasm;cytoplasmic part;cytosol;cytosolic large ribosomal subunit;extracellular membrane-bounded organelle;extracellular organelle;extracellular region part;extracellular vesicular exosome;focal adhesion;intracellular membrane-bounded organelle;intracellular non-membrane-bounde…	Ribosome	8	8	8	33.4	33.4	33.4	34.273	0	57.107	11007000	7.04167	24	0.0717241	0.937774	0.0490926	0.204748	P05388;Q8NHW5	P05388;Q8NHW5	60S acidic ribosomal protein P0;60S acidic ribosomal protein P0-like	RPLP0;RPLP0P6
21.3674	22.1066	20.7047	21.4452	21.7593	20.8331	P62280	40S ribosomal protein S11	RPS11		0.0470365	0.0325411	biosynthetic process;catabolic process;cellular biosynthetic process;cellular catabolic process;cellular component disassembly;cellular component disassembly at cellular level;cellular component organization;cellular component organization at cellular level;cellular component organization or biogenesis;cellular component organization or biogenesis at cellular level;cellular macromolecular complex…	binding;nucleic acid binding;RNA binding;rRNA binding;structural constituent of ribosome;structural molecule activity	adherens junction;anchoring junction;cell junction;cell part;cell-substrate adherens junction;cell-substrate junction;cytoplasm;cytoplasmic part;cytosol;cytosolic small ribosomal subunit;extracellular membrane-bounded organelle;extracellular organelle;extracellular region part;extracellular vesicular exosome;focal adhesion;intracellular non-membrane-bounded organelle;intracellular organelle;intra…	Ribosome	7	7	7	34.2	34.2	34.2	18.431	0	43.074	12624000	7.1012	20	0.0325411	0.954609	0.0470365	0.0964403	P62280	P62280	40S ribosomal protein S11	RPS11
NaN	19.7278	19.4913	19.5796	19.152	19.1517	P16615	Sarcoplasmic/endoplasmic reticulum calcium ATPase 2	ATP2A2		0.0239798	0.0242133	anatomical structure development;biological adhesion;biological regulation;blood coagulation;calcium ion homeostasis;calcium ion transmembrane transport;calcium ion transport;calcium-mediated signaling;cation homeostasis;cation transport;cell adhesion;cellular calcium ion homeostasis;cellular cation homeostasis;cellular chemical homeostasis;cellular divalent inorganic cation homeostasis;cellular …	active transmembrane transporter activity;adenyl nucleotide binding;adenyl ribonucleotide binding;ATP binding;ATPase activity;ATPase activity, coupled;ATPase activity, coupled to movement of substances;ATPase activity, coupled to transmembrane movement of ions;ATPase activity, coupled to transmembrane movement of ions, phosphorylative mechanism;ATPase activity, coupled to transmembrane movement o…	cell part;cytoplasmic part;endoplasmic reticulum;endoplasmic reticulum membrane;endoplasmic reticulum part;integral to membrane;integral to plasma membrane;intracellular membrane-bounded organelle;intracellular organelle;intracellular organelle part;intracellular part;intrinsic to membrane;intrinsic to plasma membrane;longitudinal sarcoplasmic reticulum;membrane;membrane part;membrane-bounded org…	Alzheimer's disease;Calcium signaling pathway;Pancreatic secretion	7	7	7	10	10	10	114.76	0	53.167	3449700	6.53778	24	0.0242133	0.967341	0.0239798	0.0723822	P16615;O14983;Q93084	P16615	Sarcoplasmic/endoplasmic reticulum calcium ATPase 2	ATP2A2
19.8221	19.1515	19.8509	21.0237	20.9996	NaN	Q9UJS0	Calcium-binding mitochondrial carrier protein Aralar2	SLC25A13		0.0110073	0.0025095	acidic amino acid transport;alcohol biosynthetic process;alcohol metabolic process;amine transport;amino acid transport;anion transport;aspartate transport;ATP biosynthetic process;ATP metabolic process;biosynthetic process;carbohydrate biosynthetic process;carbohydrate metabolic process;carboxylic acid transport;cellular biosynthetic process;cellular carbohydrate biosynthetic process;cellular ca…	acidic amino acid transmembrane transporter activity;active transmembrane transporter activity;amine transmembrane transporter activity;amino acid transmembrane transporter activity;binding;calcium ion binding;carboxylic acid transmembrane transporter activity;cation binding;ion binding;L-amino acid transmembrane transporter activity;L-aspartate transmembrane transporter activity;L-glutamate tran…	cell part;cytoplasmic part;integral to membrane;integral to plasma membrane;intracellular membrane-bounded organelle;intracellular organelle;intracellular organelle part;intracellular part;intrinsic to membrane;intrinsic to plasma membrane;membrane;membrane part;membrane-bounded organelle;mitochondrial inner membrane;mitochondrial membrane;mitochondrial part;mitochondrion;organelle;organelle inne…		14	14	14	28.3	28.3	28.3	74.175	0	108.29	7510400	6.87566	34	0.0025095	0.995581	0.0110073	0.00768233	Q9UJS0;O75746	Q9UJS0	Calcium-binding mitochondrial carrier protein Aralar2	SLC25A13
18.1934	NaN	NaN	18.115	18.3969	17.8894	Q99714	3-hydroxyacyl-CoA dehydrogenase type-2	HSD17B10		0.00465266	0.00637636	amine catabolic process;amine metabolic process;branched chain family amino acid catabolic process;branched chain family amino acid metabolic process;carboxylic acid catabolic process;carboxylic acid metabolic process;catabolic process;cellular amine metabolic process;cellular amino acid catabolic process;cellular amino acid metabolic process;cellular catabolic process;cellular ketone metabolic p…	3-hydroxy-2-methylbutyryl-CoA dehydrogenase activity;3-hydroxyacyl-CoA dehydrogenase activity;catalytic activity;cholate 7-alpha-dehydrogenase activity;oxidoreductase activity;oxidoreductase activity, acting on CH-OH group of donors;oxidoreductase activity, acting on the CH-OH group of donors, NAD or NADP as acceptor;steroid dehydrogenase activity;steroid dehydrogenase activity, acting on the CH-…	cell part;cytoplasm;cytoplasmic part;endoplasmic reticulum;intracellular membrane-bounded organelle;intracellular organelle;intracellular organelle lumen;intracellular organelle part;intracellular part;membrane;membrane-bounded organelle;membrane-enclosed lumen;mitochondrial inner membrane;mitochondrial matrix;mitochondrial membrane;mitochondrial part;mitochondrion;organelle;organelle inner membr…	Alzheimer's disease;Valine, leucine and isoleucine degradation	4	4	4	26.4	26.4	26.4	26.923	0	26.977	1559900	6.1931	14	0.00637636	0.995078	0.00465266	0.0194347	Q99714	Q99714	3-hydroxyacyl-CoA dehydrogenase type-2	HSD17B10
19.1565	19.5657	20.0162	19.3741	19.7282	19.6247	P53396	ATP-citrate synthase	ACLY		0.00378799	0.00460066	acyl-CoA biosynthetic process;acyl-CoA metabolic process;acylglycerol biosynthetic process;acylglycerol metabolic process;biological regulation;biosynthetic process;carbohydrate metabolic process;carboxylic acid metabolic process;cellular biosynthetic process;cellular carbohydrate metabolic process;cellular ketone metabolic process;cellular lipid metabolic process;cellular metabolic process;cellu…	acid-thiol ligase activity;adenyl nucleotide binding;adenyl ribonucleotide binding;ATP binding;ATP citrate synthase activity;binding;catalytic activity;cation binding;CoA-ligase activity;cofactor binding;ion binding;ligase activity;ligase activity, forming carbon-sulfur bonds;metal ion binding;nucleotide binding;purine nucleotide binding;purine ribonucleoside triphosphate binding;purine ribonucle…	cell part;citrate lyase complex;cytoplasm;cytoplasmic part;cytosol;extracellular membrane-bounded organelle;extracellular organelle;extracellular region part;extracellular vesicular exosome;intracellular membrane-bounded organelle;intracellular organelle;intracellular organelle part;intracellular part;macromolecular complex;membrane;membrane-bounded organelle;membrane-bounded vesicle;mitochondrio…	Carbon fixation pathways in prokaryotes;Citrate cycle (TCA cycle)	13	13	13	15.5	15.5	15.5	120.84	0	81.15	3596500	6.55588	26	0.00460066	0.996654	0.00378799	0.0140506	P53396	P53396	ATP-citrate synthase	ACLY
25.4265	24.7138	25.2173	25.3231	25.039	25.0511	P14923	Junction plakoglobin	JUP		-0.0185547	0.0269524	adherens junction assembly;adherens junction organization;anatomical structure development;biological adhesion;biological regulation;cell adhesion;cell junction assembly;cell junction organization;cell migration;cell motility;cell surface receptor linked signaling pathway;cell-cell adhesion;cell-cell junction assembly;cell-cell junction organization;cellular component assembly;cellular component …	alpha-catenin binding;binding;cadherin binding;cell adhesion molecule binding;enzyme binding;identical protein binding;molecular transducer activity;phosphatase binding;protein binding;protein binding transcription factor activity;protein dimerization activity;protein homodimerization activity;protein phosphatase binding;signal transducer activity;structural constituent of cell wall;structural mo…	actin cytoskeleton;adherens junction;anchoring junction;apicolateral plasma membrane;catenin complex;catenin-TCF7L2 complex;cell junction;cell part;cell-cell adherens junction;cell-cell contact zone;cell-cell junction;cell-substrate adherens junction;cell-substrate junction;contractile fiber part;cytoplasm;cytoplasmic part;cytoskeletal part;cytoskeleton;cytosol;cytosolic part;desmosome;extracellu…	Acute myeloid leukemia;Arrhythmogenic right ventricular cardiomyopathy (ARVC);Pathways in cancer	29	29	29	53.2	53.2	53.2	81.744	0	323.31	224750000	8.3517	411	0.0269524	0.964063	-0.0185547	-0.0803395	P14923;P35222	P14923	Junction plakoglobin	JUP
19.6564	19.5278	19.7978	20.2007	19.6172	19.2475	Q16610	Extracellular matrix protein 1	ECM1		-0.0278327	0.032586	anatomical structure development;anatomical structure formation involved in morphogenesis;angiogenesis;biological regulation;biomineral tissue development;cellular process;cellular response to stimulus;defense response;developmental process;inflammatory response;multicellular organismal process;negative regulation of biological process;negative regulation of biomineral tissue development;negative…	binding;enzyme binding;extracellular matrix binding;laminin binding;molecular transducer activity;protease binding;protein binding;protein C-terminus binding;signal transducer activity	extracellular matrix;extracellular membrane-bounded organelle;extracellular organelle;extracellular region part;extracellular space;extracellular vesicular exosome;membrane-bounded organelle;membrane-bounded vesicle;organelle;proteinaceous extracellular matrix;vesicle		3	3	3	7	7	7	60.673	0	22.243	5361900	6.72932	31	0.032586	0.958397	-0.0278327	-0.0965689	Q16610	Q16610	Extracellular matrix protein 1	ECM1
20.314	20.7607	20.7549	20.6956	20.2712	20.9468	O75223	Gamma-glutamylcyclotransferase	GGCT		-0.0279878	0.0385444	amine biosynthetic process;amine metabolic process;apoptotic mitochondrial changes;biosynthetic process;carboxylic acid biosynthetic process;carboxylic acid metabolic process;cellular amine metabolic process;cellular amino acid biosynthetic process;cellular amino acid metabolic process;cellular biosynthetic process;cellular component organization;cellular component organization at cellular level;…	binding;catalytic activity;gamma-glutamylcyclotransferase activity;identical protein binding;protein binding;protein dimerization activity;protein homodimerization activity;transferase activity;transferase activity, transferring acyl groups;transferase activity, transferring amino-acyl groups	cell part;cytoplasmic part;cytosol;extracellular membrane-bounded organelle;extracellular organelle;extracellular region part;extracellular vesicular exosome;intracellular part;membrane-bounded organelle;membrane-bounded vesicle;organelle;vesicle	Glutathione metabolism	5	5	5	28.2	28.2	28.2	21.007	0	38.174	9140500	6.96097	35	0.0385444	0.957526	-0.0279878	-0.11354	O75223	O75223	Gamma-glutamylcyclotransferase	GGCT
26.7437	26.769	27.5911	27.0995	27.242	26.8772	P11142	Heat shock cognate 71 kDa protein	HSPA8		-0.0383275	0.0439124	axon guidance;biological regulation;biosynthetic process;cell communication;cell-cell signaling;cellular biosynthetic process;cellular component disassembly;cellular component disassembly at cellular level;cellular component organization;cellular component organization at cellular level;cellular component organization or biogenesis;cellular component organization or biogenesis at cellular level;c…	adenyl nucleotide binding;adenyl ribonucleotide binding;antigen binding;ATP binding;ATPase activity;ATPase activity, coupled;binding;C3HC4-type RING finger domain binding;catalytic activity;enzyme binding;G-protein-coupled receptor binding;heat shock protein binding;hydrolase activity;hydrolase activity, acting on acid anhydrides;hydrolase activity, acting on acid anhydrides, in phosphorus-contai…	adherens junction;anchoring junction;blood microparticle;cell junction;cell part;cell-substrate adherens junction;cell-substrate junction;clathrin coated vesicle membrane;clathrin sculpted gamma-aminobutyric acid transport vesicle membrane;coated vesicle membrane;cytoplasmic membrane-bounded vesicle;cytoplasmic part;cytoplasmic vesicle;cytoplasmic vesicle membrane;cytoplasmic vesicle part;cytosol…	Antigen processing and presentation;Endocytosis;MAPK signaling pathway;Measles;Protein processing in endoplasmic reticulum;Spliceosome;Toxoplasmosis	29	29	26	53.4	53.4	50	70.897	0	323.31	766400000	8.88446	312	0.0439124	0.951097	-0.0383275	-0.128666	P11142;P54652	P11142	Heat shock cognate 71 kDa protein	HSPA8
19.691	20.703	20.6093	20.4136	20.3998	20.3175	Q01813	ATP-dependent 6-phosphofructokinase, platelet type	PFKP		-0.0425167	0.0447908	alcohol metabolic process;carbohydrate metabolic process;carbohydrate phosphorylation;cellular carbohydrate metabolic process;cellular metabolic process;cellular process;fructose 6-phosphate metabolic process;fructose metabolic process;glucose metabolic process;hexose metabolic process;metabolic process;monosaccharide metabolic process;phosphate-containing compound metabolic process;phosphorus me…	6-phosphofructokinase activity;adenyl nucleotide binding;adenyl ribonucleotide binding;ATP binding;binding;carbohydrate kinase activity;catalytic activity;cation binding;ion binding;kinase activity;metal ion binding;nucleotide binding;phosphofructokinase activity;phosphotransferase activity, alcohol group as acceptor;protein binding;protein complex binding;purine nucleotide binding;purine ribonuc…	cell part;cytoplasmic part;cytosol;extracellular membrane-bounded organelle;extracellular organelle;extracellular region part;extracellular vesicular exosome;intracellular membrane-bounded organelle;intracellular organelle;intracellular part;membrane;membrane-bounded organelle;membrane-bounded vesicle;nucleus;organelle;vesicle	Fructose and mannose metabolism;Galactose metabolism;Glycolysis / Gluconeogenesis;Methane metabolism;Pentose phosphate pathway	10	10	9	16.2	16.2	15.1	85.595	0	79.152	7308300	6.86382	32	0.0447908	0.952713	-0.0425167	-0.131127	Q01813;P17858	Q01813	ATP-dependent 6-phosphofructokinase, platelet type	PFKP
33.0897	33.4608	33.2517	33.109	33.5803	33.2519	optnbi				-0.0463587	0.0940322					38	38	37	79.6	79.6	76.2	42.793	0	323.31	87637000000	10.9427	1788	0.0940322	0.906515	-0.0463587	-0.26331	optnbi;CON__Q9U6Y5	optnbi
20.0975	20.9697	20.5225	20.284	20.9947	20.4688	P26599	Polypyrimidine tract-binding protein 1	PTBP1		-0.0525805	0.0550076	alternative nuclear mRNA splicing, via spliceosome;biological regulation;cellular macromolecule metabolic process;cellular metabolic process;cellular nitrogen compound metabolic process;cellular process;gene expression;macromolecule metabolic process;metabolic process;mRNA metabolic process;mRNA processing;negative regulation of biological process;negative regulation of cell differentiation;negat…	binding;nucleic acid binding;nucleotide binding;poly-pyrimidine tract binding;pre-mRNA binding;RNA binding;single-stranded RNA binding	cell part;extracellular membrane-bounded organelle;extracellular organelle;extracellular region part;extracellular vesicular exosome;intracellular non-membrane-bounded organelle;intracellular organelle;intracellular organelle part;intracellular part;membrane;membrane-bounded organelle;membrane-bounded vesicle;non-membrane-bounded organelle;nuclear part;nucleolus;nucleoplasm;organelle;organelle pa…		8	8	8	26	26	26	57.221	0	76.984	13004000	7.11408	41	0.0550076	0.941431	-0.0525805	-0.159461	P26599	P26599	Polypyrimidine tract-binding protein 1	PTBP1
20.8	20.9676	20.7455	20.576	21.1724	20.964	P09661	U2 small nuclear ribonucleoprotein A	SNRPA1		-0.0664113	0.130451	cellular macromolecule metabolic process;cellular metabolic process;cellular nitrogen compound metabolic process;cellular process;gene expression;macromolecule metabolic process;metabolic process;mRNA metabolic process;mRNA processing;nitrogen compound metabolic process;nuclear mRNA splicing, via spliceosome;nucleic acid metabolic process;nucleobase-containing compound metabolic process;primary m…		catalytic step 2 spliceosome;cell part;intracellular organelle part;intracellular part;macromolecular complex;nuclear part;nucleoplasm;organelle part;ribonucleoprotein complex;small nuclear ribonucleoprotein complex;spliceosomal complex;U2 snRNP	Spliceosome	6	6	6	25.1	25.1	25.1	28.415	0	47.014	10080000	7.00346	32	0.130451	0.861826	-0.0664113	-0.354966	P09661	P09661	U2 small nuclear ribonucleoprotein A	SNRPA1
21.9664	23.2454	22.8201	22.5571	22.741	22.9437	P10809	60 kDa heat shock protein, mitochondrial	HSPD1		-0.0699577	0.0619168	activation of caspase activity;activation of immune response;activation of innate immune response;adaptive immune response;adaptive immune response based on somatic recombination of immune receptors built from immunoglobulin superfamily domains;B cell activation;B cell activation involved in immune response;B cell cytokine production;B cell mediated immunity;B cell proliferation;biological regula…	adenyl nucleotide binding;adenyl ribonucleotide binding;ATP binding;ATPase activity;binding;catalytic activity;chaperone binding;DNA binding;DNA replication origin binding;double-stranded RNA binding;enzyme binding;hydrolase activity;hydrolase activity, acting on acid anhydrides;hydrolase activity, acting on acid anhydrides, in phosphorus-containing anhydrides;lipopolysaccharide binding;nucleic a…	cell part;cell surface;coated pit;coated vesicle;cytoplasm;cytoplasmic membrane-bounded vesicle;cytoplasmic part;cytoplasmic vesicle;cytosol;early endosome;endosome;extracellular membrane-bounded organelle;extracellular organelle;extracellular region part;extracellular space;extracellular vesicular exosome;intracellular membrane-bounded organelle;intracellular organelle;intracellular organelle lu…	ko05152;RNA degradation;Type I diabetes mellitus	16	16	16	33.3	33.3	33.3	61.054	0	200.07	59529000	7.77473	84	0.0619168	0.932359	-0.0699577	-0.178334	P10809	P10809	60 kDa heat shock protein, mitochondrial	HSPD1
22.2152	22.5753	22.2213	22.5148	22.1965	22.5492	P29508	Serpin B3	SERPINB3		-0.0829341	0.194553	autocrine signaling;biological regulation;cell communication;cell-cell signaling;cellular process;entry into cell of other organism involved in symbiotic interaction;entry into host;entry into host cell;entry into other organism involved in symbiotic interaction;entry of virus into host cell;interaction with host;interspecies interaction between organisms;locomotion;movement in environment of oth…	binding;cysteine-type endopeptidase inhibitor activity;endopeptidase inhibitor activity;endopeptidase regulator activity;enzyme binding;enzyme inhibitor activity;enzyme regulator activity;peptidase inhibitor activity;peptidase regulator activity;protease binding;protein binding;receptor activity;serine-type endopeptidase inhibitor activity;viral receptor activity	cell part;cytoplasm;cytoplasmic part;cytoplasmic vesicle;extracellular membrane-bounded organelle;extracellular organelle;extracellular region part;extracellular space;extracellular vesicular exosome;intracellular membrane-bounded organelle;intracellular organelle;intracellular part;membrane-bounded organelle;membrane-bounded vesicle;nucleus;organelle;vesicle	Amoebiasis	16	16	8	41.8	41.8	22.6	44.564	0	118.06	42741000	7.63084	126	0.194553	0.767802	-0.0829341	-0.506854	P29508	P29508	Serpin B3	SERPINB3
19.7438	20.0678	19.6404	19.708	19.961	20.0407	Q8NC51	Plasminogen activator inhibitor 1 RNA-binding protein	SERBP1		-0.085933	0.203206	biological regulation;cellular macromolecule metabolic process;cellular metabolic process;cellular nitrogen compound metabolic process;cellular process;macromolecule metabolic process;metabolic process;mRNA metabolic process;nitrogen compound metabolic process;nucleic acid metabolic process;nucleobase-containing compound metabolic process;posttranscriptional regulation of gene expression;primary …	binding;mRNA 3'-UTR binding;mRNA binding;nucleic acid binding;RNA binding	cell part;cytoplasm;cytoplasmic part;extracellular membrane-bounded organelle;extracellular organelle;extracellular region part;extracellular vesicular exosome;intracellular membrane-bounded organelle;intracellular organelle;intracellular part;membrane;membrane-bounded organelle;membrane-bounded vesicle;nucleus;organelle;perinuclear region of cytoplasm;plasma membrane;vesicle		4	4	4	16.7	16.7	16.7	44.965	0	216.53	8339200	6.92112	20	0.203206	0.76647	-0.085933	-0.526607	Q8NC51	Q8NC51	Plasminogen activator inhibitor 1 RNA-binding protein	SERBP1
19.4173	NaN	19.718	19.3574	19.0476	19.2374	Q13765;E9PAV3	Nascent polypeptide-associated complex subunit alpha;Nascent polypeptide-associated complex subunit alpha, muscle-specific form	NACA		-0.0913016	0.0690494	anatomical structure development;anatomical structure morphogenesis;biological regulation;biosynthetic process;cardiac chamber development;cardiac ventricle development;cellular biosynthetic process;cellular macromolecule biosynthetic process;cellular macromolecule metabolic process;cellular metabolic process;cellular nitrogen compound metabolic process;cellular process;cellular protein metabolic…	binding;DNA binding;nucleic acid binding;protein binding;protein binding transcription factor activity;TBP-class protein binding;transcription coactivator activity;transcription cofactor activity;transcription factor binding;transcription factor binding transcription factor activity	cell part;cytoplasm;cytoplasmic part;extracellular membrane-bounded organelle;extracellular organelle;extracellular region part;extracellular vesicular exosome;intracellular membrane-bounded organelle;intracellular organelle;intracellular part;macromolecular complex;membrane-bounded organelle;membrane-bounded vesicle;nascent polypeptide-associated complex;nucleus;organelle;protein complex;vesicle		3	3	3	19.5	19.5	19.5	23.384	0	23.959	3463800	6.53955	14	0.0690494	0.935253	-0.0913016	-0.197587	Q13765;E9PAV3	Q13765;E9PAV3	Nascent polypeptide-associated complex subunit alpha;Nascent polypeptide-associated complex subunit alpha, muscle-specific form	NACA
18.8247	21.1645	19.718	21.1609	18.8548	19.9893	O43707	Alpha-actinin-4	ACTN4		-0.0992406	0.0352393	actin cytoskeleton organization;actin filament bundle assembly;actin filament organization;actin filament-based process;biological regulation;blood coagulation;cell activation;cell junction assembly;cell junction organization;cell-cell junction assembly;cell-cell junction organization;cellular component assembly;cellular component assembly at cellular level;cellular component organization;cellula…	actin binding;actin filament binding;binding;calcium ion binding;cation binding;cytoskeletal protein binding;hormone receptor binding;identical protein binding;integrin binding;ion binding;ligand-dependent nuclear receptor transcription coactivator activity;metal ion binding;nuclear hormone receptor binding;nucleoside binding;protein binding;protein binding transcription factor activity;protein c…	actin filament bundle;actomyosin;adherens junction;anchoring junction;cell cortex part;cell junction;cell part;cell projection;cell-cell junction;cell-substrate adherens junction;cell-substrate junction;contractile fiber part;cortical cytoskeleton;cytoplasm;cytoplasmic membrane-bounded vesicle lumen;cytoplasmic part;cytoplasmic vesicle part;cytoskeletal part;cytoskeleton;extracellular membrane-bo…	Adherens junction;Amoebiasis;Arrhythmogenic right ventricular cardiomyopathy (ARVC);Focal adhesion;Leukocyte transendothelial migration;Regulation of actin cytoskeleton;Systemic lupus erythematosus;Tight junction	14	14	11	21	21	16.7	104.85	0	89.734	6814000	6.8334	31	0.0352393	0.960768	-0.0992406	-0.10415	O43707;Q08043	O43707	Alpha-actinin-4	ACTN4
20.1425	19.9715	20.4161	20.2354	20.0184	20.6664	P04083	Annexin A1	ANXA1		-0.130018	0.220046	acid secretion;alpha-beta T cell activation;alpha-beta T cell differentiation;anatomical structure development;arachidonic acid secretion;biological regulation;carboxylic acid transport;cell activation;cell differentiation;cell surface receptor linked signaling pathway;cellular component movement;cellular developmental process;cellular macromolecule metabolic process;cellular metabolic process;ce…	ATPase activity;ATPase activity, coupled;binding;binding, bridging;calcium ion binding;calcium-dependent phospholipid binding;calcium-dependent protein binding;catalytic activity;cation binding;DNA binding;DNA-dependent ATPase activity;double-stranded DNA-dependent ATPase activity;enzyme inhibitor activity;enzyme regulator activity;helicase activity;hydrolase activity;hydrolase activity, acting o…	adherens junction;anchoring junction;basolateral plasma membrane;cell junction;cell part;cell projection;cell surface;cell-substrate adherens junction;cell-substrate junction;cilium;cornified envelope;cytoplasm;cytoplasmic part;cytoskeleton;endosome;extracellular membrane-bounded organelle;extracellular organelle;extracellular region;extracellular region part;extracellular space;extracellular ves…		8	8	8	28.6	28.6	28.6	38.714	0	111.9	6337600	6.80192	36	0.220046	0.736579	-0.130018	-0.564613	P04083	P04083	Annexin A1	ANXA1
20.3869	20.1047	20.7076	21.3231	19.7866	20.5475	P01834	Ig kappa chain C region	IGKC		-0.152662	0.116492	activation of immune response;anatomical structure homeostasis;biological regulation;cellular component organization;cellular component organization or biogenesis;cellular membrane organization;cellular process;complement activation;complement activation, classical pathway;defense response;endocytosis;establishment of localization;homeostatic process;humoral immune response;immune effector proces…	antigen binding;binding	blood microparticle;cell part;extracellular membrane-bounded organelle;extracellular organelle;extracellular region;extracellular region part;extracellular space;extracellular vesicular exosome;membrane;membrane-bounded organelle;membrane-bounded vesicle;organelle;plasma membrane;vesicle		5	5	5	79.4	79.4	79.4	11.765	0	44.525	9551500	6.98007	45	0.116492	0.882249	-0.152662	-0.320365	P01834	P01834	Ig kappa chain C region	IGKC
22.5882	23.6968	23.503	23.1292	23.7322	23.4149	P11940	Polyadenylate-binding protein 1	PABPC1		-0.1628	0.159183	biological regulation;biosynthetic process;catabolic process;cellular biosynthetic process;cellular catabolic process;cellular macromolecule biosynthetic process;cellular macromolecule catabolic process;cellular macromolecule metabolic process;cellular metabolic process;cellular nitrogen compound metabolic process;cellular process;cellular protein metabolic process;gene expression;gene silencing;…	binding;mRNA binding;nucleic acid binding;nucleotide binding;poly(A) RNA binding;poly(U) RNA binding;poly-purine tract binding;poly-pyrimidine tract binding;protein binding;protein C-terminus binding;RNA binding;single-stranded RNA binding;translation activator activity;translation regulator activity;translation regulator activity, nucleic acid binding	adherens junction;anchoring junction;catalytic step 2 spliceosome;cell junction;cell part;cell-substrate adherens junction;cell-substrate junction;cytoplasm;cytoplasmic part;cytosol;extracellular membrane-bounded organelle;extracellular organelle;extracellular region part;extracellular vesicular exosome;focal adhesion;intracellular membrane-bounded organelle;intracellular non-membrane-bounded org…	mRNA surveillance pathway;RNA degradation;RNA transport	21	21	12	36.2	36.2	19.8	70.67	0	323.31	55999000	7.74818	87	0.159183	0.816389	-0.1628	-0.424357	P11940;Q9H361;Q4VXU2;Q96DU9	P11940	Polyadenylate-binding protein 1	PABPC1
21.5474	21.201	21.474	22.6114	21.2598	20.9683	P02545	Prelamin-A/C;Lamin-A/C	LMNA		-0.205719	0.14812	anatomical structure development;apoptosis;biological regulation;cardiac cell development;cardiac muscle cell development;cell cycle;cell cycle process;cell death;cell development;cellular component disassembly;cellular component disassembly at cellular level;cellular component disassembly involved in apoptosis;cellular component organization;cellular component organization at cellular level;cell…	structural molecule activity	cell part;cytoplasm;cytoplasmic part;cytoskeletal part;cytosol;envelope;intermediate filament;intracellular membrane-bounded organelle;intracellular organelle;intracellular organelle part;intracellular part;lamin filament;macromolecular complex;membrane;membrane-bounded organelle;nuclear body;nuclear envelope;nuclear lamina;nuclear membrane;nuclear part;nuclear speck;nucleoplasm;nucleoplasm part;…	Arrhythmogenic right ventricular cardiomyopathy (ARVC);Dilated cardiomyopathy;Hypertrophic cardiomyopathy (HCM)	13	13	13	23.9	23.9	23.9	74.139	0	96.569	20988000	7.32197	56	0.14812	0.836687	-0.205719	-0.397913	P02545	P02545	Prelamin-A/C;Lamin-A/C	LMNA
24.5771	24.1264	25.2504	24.9542	25.0815	24.5696	P0DMV9;P0DMV8	Heat shock 70 kDa protein 1B;Heat shock 70 kDa protein 1A	HSPA1B;HSPA1A		-0.21711	0.236576					23	22	10	46.2	44.1	20.6	70.051	0	244.78	165480000	8.21875	164	0.236576	0.714995	-0.21711	-0.601401	P0DMV9;P0DMV8	P0DMV9;P0DMV8	Heat shock 70 kDa protein 1B;Heat shock 70 kDa protein 1A	HSPA1B;HSPA1A
21.9438	22.3495	22.5196	22.9729	21.9707	22.553	P14618	Pyruvate kinase PKM	PKM		-0.227846	0.270739	alcohol metabolic process;carbohydrate metabolic process;cell death;cellular carbohydrate metabolic process;cellular metabolic process;cellular process;death;glucose metabolic process;hexose metabolic process;metabolic process;monosaccharide metabolic process;primary metabolic process;programmed cell death;small molecule metabolic process	adenyl nucleotide binding;adenyl ribonucleotide binding;alkali metal ion binding;antigen binding;ATP binding;binding;catalytic activity;cation binding;ion binding;kinase activity;magnesium ion binding;metal ion binding;MHC class II protein complex binding;MHC protein complex binding;nucleotide binding;phosphotransferase activity, alcohol group as acceptor;potassium ion binding;purine nucleotide b…	cell part;cell projection;cilium;cytoplasm;cytoplasmic part;cytosol;extracellular matrix;extracellular membrane-bounded organelle;extracellular organelle;extracellular region part;extracellular vesicular exosome;intracellular membrane-bounded organelle;intracellular organelle;intracellular part;membrane;membrane-bounded organelle;membrane-bounded vesicle;mitochondrion;nucleus;organelle;plasma mem…	Carbon fixation in photosynthetic organisms;Glycolysis / Gluconeogenesis;Purine metabolism;Pyruvate metabolism;Type II diabetes mellitus	17	17	17	44.6	44.6	44.6	57.936	0	323.31	52341000	7.71884	94	0.270739	0.650757	-0.227846	-0.675984	P14618;P30613	P14618	Pyruvate kinase PKM	PKM
20.2309	20.1203	20.6379	20.4046	20.409	20.8956	P08865	40S ribosomal protein SA	RPSA		-0.240007	0.457023	biological adhesion;biosynthetic process;catabolic process;cell adhesion;cellular biosynthetic process;cellular catabolic process;cellular component assembly;cellular component assembly at cellular level;cellular component disassembly;cellular component disassembly at cellular level;cellular component organization;cellular component organization at cellular level;cellular component organization o…	binding;laminin receptor activity;receptor activity;ribonucleoprotein binding;ribosome binding;structural constituent of ribosome;structural molecule activity	90S preribosome;cell part;cytoplasm;cytoplasmic part;cytosol;cytosolic small ribosomal subunit;extracellular membrane-bounded organelle;extracellular organelle;extracellular region part;extracellular vesicular exosome;intracellular membrane-bounded organelle;intracellular organelle;intracellular organelle part;intracellular part;macromolecular complex;membrane;membrane-bounded organelle;membrane-…	Ribosome	5	5	5	29.8	29.8	29.8	32.854	0	57.023	12996000	7.11381	25	0.457023	0.41035	-0.240007	-1.05947	P08865	P08865	40S ribosomal protein SA	RPSA
20.1646	19.9324	20.5305	20.3206	20.1893	20.8515	P63244	Guanine nucleotide-binding protein subunit beta-2-like 1;Guanine nucleotide-binding protein subunit beta-2-like 1, N-terminally processed	GNB2L1		-0.24461	0.385734	activation of caspase activity;anatomical structure morphogenesis;biological regulation;carbohydrate homeostasis;cell cycle;cell differentiation;cellular chemical homeostasis;cellular developmental process;cellular glucose homeostasis;cellular homeostasis;cellular process;cellular response to carbohydrate stimulus;cellular response to chemical stimulus;cellular response to glucose stimulus;cellul…	apoptotic protease activator activity;binding;binding, bridging;caspase activator activity;caspase regulator activity;channel inhibitor activity;channel regulator activity;enzyme activator activity;enzyme binding;enzyme inhibitor activity;enzyme regulator activity;identical protein binding;ion channel inhibitor activity;kinase binding;kinase inhibitor activity;kinase regulator activity;peptidase …	cell body;cell part;cell projection;cytoplasm;cytoplasmic part;cytoskeleton;cytosol;dendrite;extracellular membrane-bounded organelle;extracellular organelle;extracellular region part;extracellular vesicular exosome;intracellular membrane-bounded organelle;intracellular non-membrane-bounded organelle;intracellular organelle;intracellular organelle part;intracellular part;macromolecular complex;me…	Measles	3	3	3	12	12	12	35.076	0	110.93	7521400	6.8763	19	0.385734	0.497087	-0.24461	-0.916198	P63244	P63244	Guanine nucleotide-binding protein subunit beta-2-like 1;Guanine nucleotide-binding protein subunit beta-2-like 1, N-terminally processed	GNB2L1
19.7909	19.8522	19.4678	19.621	18.6229	21.6102	P68871;P02042	Hemoglobin subunit beta;LVV-hemorphin-7;Spinorphin;Hemoglobin subunit delta	HBB;HBD		-0.247753	0.100374	anion transport;bicarbonate transport;biological adhesion;biological regulation;blood coagulation;catabolic process;cell adhesion;cell-cell adhesion;cellular catabolic process;cellular component assembly;cellular component organization;cellular component organization or biogenesis;cellular membrane organization;cellular metabolic process;cellular process;cellular response to chemical stimulus;cel…	binding;cation binding;heme binding;hemoglobin binding;ion binding;iron ion binding;metal ion binding;oxygen binding;oxygen transporter activity;protein binding;substrate-specific transporter activity;tetrapyrrole binding;transition metal ion binding;transporter activity	blood microparticle;cell part;cytoplasmic membrane-bounded vesicle lumen;cytoplasmic part;cytoplasmic vesicle part;cytosol;cytosolic part;endocytic vesicle lumen;extracellular membrane-bounded organelle;extracellular organelle;extracellular region;extracellular region part;extracellular vesicular exosome;haptoglobin-hemoglobin complex;hemoglobin complex;intracellular organelle part;intracellular …	African trypanosomiasis;Malaria	4	4	4	35.4	35.4	35.4	15.998	0	27.129	5758900	6.76034	31	0.100374	0.905651	-0.247753	-0.279604	P68871;P02042	P68871;P02042	Hemoglobin subunit beta;LVV-hemorphin-7;Spinorphin;Hemoglobin subunit delta	HBB;HBD
20.0823	20.2842	20.8867	20.5541	20.8765	20.6548	Q9BRJ7	Protein syndesmos	NUDT16L1		-0.277414	0.461374		binding;catalytic activity;hydrolase activity;nucleic acid binding;RNA binding;snoRNA binding	cell part;cytoplasm;intracellular part		8	8	8	47.9	47.9	47.9	23.338	0	63.225	9526600	6.97894	22	0.461374	0.406273	-0.277414	-1.06812	Q9BRJ7;Q96DE0	Q9BRJ7	Protein syndesmos	NUDT16L1
21.4531	20.8395	21.2983	21.7944	21.1876	21.4619	P22735	Protein-glutamine gamma-glutamyltransferase K	TGM1		-0.284302	0.486299	anatomical structure morphogenesis;cell differentiation;cell envelope organization;cellular component organization;cellular component organization or biogenesis;cellular developmental process;cellular macromolecule metabolic process;cellular metabolic process;cellular process;cellular protein metabolic process;developmental process;epidermal cell differentiation;epithelial cell differentiation;ex…	binding;catalytic activity;cation binding;ion binding;metal ion binding;protein-glutamine gamma-glutamyltransferase activity;transferase activity;transferase activity, transferring acyl groups;transferase activity, transferring amino-acyl groups	adherens junction;anchoring junction;cell junction;cell part;cell-cell adherens junction;cell-cell junction;cornified envelope;cytoskeleton;extracellular membrane-bounded organelle;extracellular organelle;extracellular region part;extracellular vesicular exosome;intracellular non-membrane-bounded organelle;intracellular organelle;intracellular part;intrinsic to membrane;membrane part;membrane-bou…		13	13	13	20.3	20.3	20.3	89.786	0	92.626	15546000	7.19162	69	0.486299	0.380977	-0.284302	-1.11751	P22735	P22735	Protein-glutamine gamma-glutamyltransferase K	TGM1
19.5565	20.1056	19.4537	20.3931	20.5035	NaN	Q12906	Interleukin enhancer-binding factor 3	ILF3		-0.287411	0.224837	biological regulation;biosynthetic process;cellular biosynthetic process;cellular macromolecule biosynthetic process;cellular macromolecule metabolic process;cellular metabolic process;cellular nitrogen compound metabolic process;cellular process;cellular protein metabolic process;defense response;defense response to virus;immune effector process;immune system process;macromolecule biosynthetic p…	binding;DNA binding;double-stranded RNA binding;nucleic acid binding;RNA binding	cell part;cytoplasm;cytoplasmic part;intracellular membrane-bounded organelle;intracellular non-membrane-bounded organelle;intracellular organelle;intracellular organelle part;intracellular part;macromolecular complex;membrane;membrane-bounded organelle;mitochondrion;non-membrane-bounded organelle;nuclear part;nucleolus;nucleoplasm;nucleus;organelle;organelle part;ribonucleoprotein complex		10	10	10	13.1	13.1	13.1	95.337	0	81.909	6346500	6.80253	28	0.224837	0.731887	-0.287411	-0.575327	Q12906;Q96SI9	Q12906	Interleukin enhancer-binding factor 3	ILF3
20.321	20.8113	20.5187	20.9732	21.0774	20.5634	P31689	DnaJ homolog subfamily A member 1	DNAJA1		-0.321002	0.689619	androgen receptor signaling pathway;biological regulation;cell motility;cellular component movement;cellular localization;cellular macromolecule localization;cellular macromolecule metabolic process;cellular metabolic process;cellular process;cellular protein localization;cellular protein metabolic process;cellular response to stimulus;cellular response to stress;detection of stimulus;DNA damage …	adenyl nucleotide binding;adenyl ribonucleotide binding;ATP binding;binding;C3HC4-type RING finger domain binding;cation binding;chaperone binding;enzyme binding;G-protein-coupled receptor binding;heat shock protein binding;Hsp70 protein binding;ion binding;lipoprotein particle receptor binding;low-density lipoprotein particle receptor binding;metal ion binding;nucleotide binding;protein binding;…	cell part;cytoplasmic part;cytosol;extracellular membrane-bounded organelle;extracellular organelle;extracellular region part;extracellular vesicular exosome;intracellular membrane-bounded organelle;intracellular organelle;intracellular part;membrane;membrane-bounded organelle;membrane-bounded vesicle;mitochondrion;nucleus;organelle;perinuclear region of cytoplasm;vesicle	Protein processing in endoplasmic reticulum	4	4	4	14.9	14.9	14.9	44.868	0	46.751	15373000	7.18676	20	0.689619	0.215844	-0.321002	-1.51497	P31689	P31689	DnaJ homolog subfamily A member 1	DNAJA1
19.8571	21.3071	20.3395	20.5777	21.1005	20.7953	Q86VP1	Tax1-binding protein 1	TAX1BP1		-0.32327	0.288667	apoptosis;biological regulation;cell death;cellular process;death;defense response;immune response;immune system process;innate immune response;negative regulation of apoptosis;negative regulation of biological process;negative regulation of cell death;negative regulation of cellular process;negative regulation of cytokine production;negative regulation of molecular function;negative regulation o…	binding;cation binding;enzyme binding;ion binding;kinase binding;metal ion binding;protein binding	cell part;cytoplasmic part;cytosol;extracellular membrane-bounded organelle;extracellular organelle;extracellular region part;extracellular vesicular exosome;intracellular part;membrane-bounded organelle;membrane-bounded vesicle;organelle;vesicle		11	11	11	13.8	13.8	13.8	90.876	0	73.052	9471200	6.97641	27	0.288667	0.633274	-0.32327	-0.714431	Q86VP1	Q86VP1	Tax1-binding protein 1	TAX1BP1
24.0247	24.3259	25.0117	24.6669	24.9859	24.701	P05141	ADP/ATP translocase 2;ADP/ATP translocase 2, N-terminally processed	SLC25A5		-0.330462	0.461954	adenine transport;biological regulation;cellular metabolic process;cellular process;chromosome segregation;energy derivation by oxidation of organic compounds;energy reserve metabolic process;establishment of localization;generation of precursor metabolites and energy;metabolic process;nitrogen compound transport;nucleobase transport;nucleobase-containing compound transport;oxidation-reduction pr…	adenine transmembrane transporter activity;binding;enzyme binding;nucleobase transmembrane transporter activity;nucleobase-containing compound transmembrane transporter activity;protein binding;purine base transmembrane transporter activity;substrate-specific transmembrane transporter activity;substrate-specific transporter activity;transmembrane transporter activity;transporter activity;ubiquiti…	cell part;cytoplasmic part;cytoskeletal part;extracellular membrane-bounded organelle;extracellular organelle;extracellular region part;extracellular vesicular exosome;integral to membrane;integral to plasma membrane;intracellular membrane-bounded organelle;intracellular non-membrane-bounded organelle;intracellular organelle;intracellular organelle part;intracellular part;intrinsic to membrane;in…	Calcium signaling pathway;Huntington's disease;Parkinson's disease	11	11	5	32.9	32.9	14.8	32.852	0	90.716	150510000	8.17757	39	0.461954	0.408046	-0.330462	-1.06927	P05141;Q9H0C2	P05141	ADP/ATP translocase 2;ADP/ATP translocase 2, N-terminally processed	SLC25A5
20.2824	20.2024	20.6461	19.6736	20.6877	21.9385	Q08211	ATP-dependent RNA helicase A	DHX9		-0.38968	0.228009	biological regulation;cell differentiation;cellular developmental process;cellular macromolecule metabolic process;cellular metabolic process;cellular nitrogen compound metabolic process;cellular process;cellular response to heat;cellular response to stimulus;cellular response to stress;circadian rhythm;CRD-mediated mRNA stabilization;defense response;developmental process;DNA conformation change…	adenyl nucleotide binding;adenyl ribonucleotide binding;ATP binding;ATPase activity;ATPase activity, coupled;ATP-dependent DNA helicase activity;ATP-dependent helicase activity;ATP-dependent RNA helicase activity;binding;catalytic activity;DNA binding;DNA helicase activity;DNA-dependent ATPase activity;helicase activity;hydrolase activity;hydrolase activity, acting on acid anhydrides;hydrolase ac…	cell part;centrosome;CRD-mediated mRNA stability complex;cytoplasm;cytoplasmic part;cytoskeletal part;cytosol;intracellular membrane-bounded organelle;intracellular non-membrane-bounded organelle;intracellular organelle;intracellular organelle part;intracellular part;macromolecular complex;membrane;membrane-bounded organelle;microtubule organizing center;non-membrane-bounded organelle;nuclear par…		17	17	17	16.1	16.1	16.1	140.96	0	123.63	8153900	6.91137	44	0.228009	0.730547	-0.38968	-0.582397	Q08211	Q08211	ATP-dependent RNA helicase A	DHX9
21.2894	22.1084	21.5771	21.9401	22.2732	22.0051	Q9BS26	Endoplasmic reticulum resident protein 44	ERP44		-0.414481	0.72814	biological regulation;cell redox homeostasis;cellular homeostasis;cellular macromolecule metabolic process;cellular metabolic process;cellular process;cellular protein metabolic process;cellular response to stimulus;cellular response to stress;glycoprotein metabolic process;homeostatic process;macromolecule metabolic process;metabolic process;primary metabolic process;protein folding;protein meta…	catalytic activity;intramolecular oxidoreductase activity;intramolecular oxidoreductase activity, interconverting keto- and enol-groups;intramolecular oxidoreductase activity, transposing S-S bonds;isomerase activity;protein disulfide isomerase activity	cell part;cell surface;cytoplasmic part;endoplasmic reticulum lumen;endoplasmic reticulum membrane;endoplasmic reticulum part;endoplasmic reticulum-Golgi intermediate compartment;extracellular membrane-bounded organelle;extracellular organelle;extracellular region part;extracellular vesicular exosome;intracellular membrane-bounded organelle;intracellular organelle;intracellular organelle lumen;in…		9	9	9	28.6	28.6	28.6	46.971	0	262.08	35065000	7.54487	39	0.72814	0.198	-0.414481	-1.59014	Q9BS26	Q9BS26	Endoplasmic reticulum resident protein 44	ERP44
23.6381	24.1779	23.6184	24.2218	24.3359	24.3667	P06702	Protein S100-A9	S100A9		-0.496655	1.23721	actin cytoskeleton organization;actin cytoskeleton reorganization;actin filament-based process;activation of caspase activity;autophagy;biological adhesion;biological regulation;catabolic process;cell adhesion;cell chemotaxis;cell communication;cell migration;cell motility;cell-cell adhesion;cell-cell signaling;cellular catabolic process;cellular component movement;cellular component organization…	antioxidant activity;arachidonic acid binding;binding;calcium ion binding;carboxylic acid binding;cation binding;cytoskeletal protein binding;fatty acid binding;icosanoid binding;icosatetraenoic acid binding;ion binding;lipid binding;metal ion binding;microtubule binding;molecular transducer activity;monocarboxylic acid binding;protein binding;RAGE receptor binding;receptor binding;signal transdu…	cell part;cytoplasmic part;cytoskeleton;cytosol;extracellular membrane-bounded organelle;extracellular organelle;extracellular region;extracellular region part;extracellular space;extracellular vesicular exosome;intracellular membrane-bounded organelle;intracellular non-membrane-bounded organelle;intracellular organelle;intracellular part;membrane;membrane-bounded organelle;membrane-bounded vesic…		6	6	6	51.8	51.8	51.8	13.242	0	106.82	125320000	8.09802	157	1.23721	0.0544	-0.496655	-2.63447	P06702	P06702	Protein S100-A9	S100A9
NaN	NaN	19.487	19.5996	18.9625	19.4616	P20618	Proteasome subunit beta type-1	PSMB1		-0.521056	0.332951	activation of immune response;activation of innate immune response;anaphase-promoting complex-dependent proteasomal ubiquitin-dependent protein catabolic process;antigen processing and presentation;antigen processing and presentation of exogenous antigen;antigen processing and presentation of exogenous peptide antigen;antigen processing and presentation of exogenous peptide antigen via MHC class …	catalytic activity;endopeptidase activity;hydrolase activity;peptidase activity;peptidase activity, acting on L-amino acid peptides;threonine-type endopeptidase activity;threonine-type peptidase activity	cell part;cytoplasm;cytoplasmic part;cytosol;extracellular membrane-bounded organelle;extracellular organelle;extracellular region part;extracellular vesicular exosome;intracellular membrane-bounded organelle;intracellular organelle;intracellular organelle part;intracellular part;macromolecular complex;membrane-bounded organelle;membrane-bounded vesicle;nuclear part;nucleoplasm;nucleus;organelle;…	Proteasome	4	4	4	22	22	22	26.489	0	30.859	3852100	6.5857	18	0.332951	0.578534	-0.521056	-0.807676	P20618	P20618	Proteasome subunit beta type-1	PSMB1
NaN	18.3263	18.04	19.3486	18.8663	18.53	P62316	Small nuclear ribonucleoprotein Sm D2	SNRPD2		-0.522978	0.733011	cellular component assembly;cellular component assembly at cellular level;cellular component organization;cellular component organization at cellular level;cellular component organization or biogenesis;cellular component organization or biogenesis at cellular level;cellular macromolecular complex assembly;cellular macromolecular complex subunit organization;cellular macromolecule metabolic proces…		catalytic step 2 spliceosome;cell part;cytoplasmic part;cytosol;extracellular membrane-bounded organelle;extracellular organelle;extracellular region part;extracellular vesicular exosome;intracellular organelle part;intracellular part;macromolecular complex;membrane-bounded organelle;membrane-bounded vesicle;methylosome;methyltransferase complex;nuclear part;nucleoplasm;organelle;organelle part;p…	Spliceosome	4	4	4	33.1	33.1	33.1	13.527	0	28.802	2269700	6.35597	17	0.733011	0.197262	-0.522978	-1.59966	P62316	P62316	Small nuclear ribonucleoprotein Sm D2	SNRPD2
23.204	22.3176	22.975	23.6862	22.7143	23.6952	P04406	Glyceraldehyde-3-phosphate dehydrogenase	GAPDH		-0.533037	0.56328	alcohol biosynthetic process;alcohol metabolic process;apoptosis;biological regulation;biosynthetic process;carbohydrate biosynthetic process;carbohydrate metabolic process;cell death;cellular biosynthetic process;cellular carbohydrate biosynthetic process;cellular carbohydrate metabolic process;cellular component organization;cellular component organization at cellular level;cellular component o…	binding;catalytic activity;coenzyme binding;cofactor binding;cytoskeletal protein binding;glyceraldehyde-3-phosphate dehydrogenase (NAD+) (phosphorylating) activity;identical protein binding;microtubule binding;NAD binding;NADP binding;nucleotide binding;oxidoreductase activity;oxidoreductase activity, acting on the aldehyde or oxo group of donors;oxidoreductase activity, acting on the aldehyde o…	cell part;cytoplasm;cytoplasmic part;cytoskeleton;cytosol;extracellular membrane-bounded organelle;extracellular organelle;extracellular region part;extracellular vesicular exosome;intracellular membrane-bounded organelle;intracellular non-membrane-bounded organelle;intracellular organelle;intracellular organelle part;intracellular part;lipid particle;macromolecular complex;membrane;membrane-boun…	Alzheimer's disease;Glycolysis / Gluconeogenesis	12	12	12	48.1	48.1	48.1	36.053	0	116.27	60910000	7.78469	111	0.56328	0.311305	-0.533037	-1.26871	P04406	P04406	Glyceraldehyde-3-phosphate dehydrogenase	GAPDH
22.9766	23.8385	23.6982	23.9201	24.3481	23.9226	P11021	78 kDa glucose-regulated protein	HSPA5		-0.559191	0.85936	activation of signaling protein activity involved in unfolded protein response;anatomical structure arrangement;anatomical structure development;biological regulation;blood coagulation;catabolic process;cell activation;cell communication;cellular catabolic process;cellular macromolecule catabolic process;cellular macromolecule metabolic process;cellular metabolic process;cellular process;cellular…	adenyl nucleotide binding;adenyl ribonucleotide binding;ATP binding;ATPase activity;binding;calcium ion binding;catalytic activity;cation binding;chaperone binding;enzyme binding;glycoprotein binding;hydrolase activity;hydrolase activity, acting on acid anhydrides;hydrolase activity, acting on acid anhydrides, in phosphorus-containing anhydrides;ion binding;metal ion binding;misfolded protein bin…	adherens junction;anchoring junction;cell junction;cell part;cell surface;cell-substrate adherens junction;cell-substrate junction;cytoplasmic membrane-bounded vesicle;cytoplasmic part;cytoplasmic vesicle;endoplasmic reticulum;endoplasmic reticulum chaperone complex;endoplasmic reticulum lumen;endoplasmic reticulum membrane;endoplasmic reticulum part;endoplasmic reticulum-Golgi intermediate compa…	Prion diseases;Protein export;Protein processing in endoplasmic reticulum	22	21	21	37.5	37.5	37.5	72.332	0	323.31	81716000	7.91231	123	0.85936	0.155533	-0.559191	-1.84842	P11021	P11021	78 kDa glucose-regulated protein	HSPA5
NaN	19.2266	20.1818	19.876	19.5073	19.1751	O14818;Q8TAA3	Proteasome subunit alpha type-7;Proteasome subunit alpha type-7-like	PSMA7;PSMA8		-0.59534	0.281417	activation of immune response;activation of innate immune response;anaphase-promoting complex-dependent proteasomal ubiquitin-dependent protein catabolic process;antigen processing and presentation;antigen processing and presentation of exogenous antigen;antigen processing and presentation of exogenous peptide antigen;antigen processing and presentation of exogenous peptide antigen via MHC class …	binding;catalytic activity;endopeptidase activity;hydrolase activity;identical protein binding;peptidase activity;peptidase activity, acting on L-amino acid peptides;protein binding;threonine-type endopeptidase activity;threonine-type peptidase activity	cell part;cytoplasm;cytoplasmic part;cytosol;extracellular membrane-bounded organelle;extracellular organelle;extracellular region part;extracellular vesicular exosome;intracellular membrane-bounded organelle;intracellular organelle;intracellular organelle part;intracellular part;macromolecular complex;membrane-bounded organelle;membrane-bounded vesicle;nuclear part;nucleoplasm;nucleus;organelle;…	Proteasome	3	3	3	16.1	16.1	16.1	27.887	0	19.507	4256100	6.62901	18	0.281417	0.643764	-0.59534	-0.698936	O14818;Q8TAA3	O14818;Q8TAA3	Proteasome subunit alpha type-7;Proteasome subunit alpha type-7-like	PSMA7;PSMA8
22.4219	22.2439	22.6189	23.2477	22.5345	23.2897	P06733	Alpha-enolase	ENO1		-0.595744	1.04472	alcohol biosynthetic process;alcohol metabolic process;biological regulation;biosynthetic process;carbohydrate biosynthetic process;carbohydrate metabolic process;cellular biosynthetic process;cellular carbohydrate biosynthetic process;cellular carbohydrate metabolic process;cellular macromolecule biosynthetic process;cellular macromolecule metabolic process;cellular metabolic process;cellular ni…	binding;carbon-oxygen lyase activity;catalytic activity;cation binding;DNA binding;enzyme binding;GTPase binding;hydro-lyase activity;ion binding;lyase activity;magnesium ion binding;metal ion binding;nucleic acid binding;nucleic acid binding transcription factor activity;phosphopyruvate hydratase activity;protein binding;protein binding transcription factor activity;sequence-specific DNA binding…	cell part;contractile fiber part;cytoplasm;cytoplasmic part;cytosol;cytosolic part;extracellular membrane-bounded organelle;extracellular organelle;extracellular region part;extracellular space;extracellular vesicular exosome;intracellular membrane-bounded organelle;intracellular organelle;intracellular part;M band;macromolecular complex;membrane;membrane-bounded organelle;membrane-bounded vesicl…	Glycolysis / Gluconeogenesis;Methane metabolism;RNA degradation	13	13	13	39.9	39.9	39.9	47.168	0	189.54	64124000	7.80702	139	1.04472	0.0967934	-0.595744	-2.22395	P06733;P13929;P09104	P06733	Alpha-enolase	ENO1
20.3421	21.0998	20.7999	21.3828	21.528	21.2186	P52597	Heterogeneous nuclear ribonucleoprotein F;Heterogeneous nuclear ribonucleoprotein F, N-terminally processed	HNRNPF		-0.629187	1.24272	biological regulation;cellular macromolecule metabolic process;cellular metabolic process;cellular nitrogen compound metabolic process;cellular process;gene expression;macromolecule metabolic process;metabolic process;mRNA metabolic process;mRNA processing;nitrogen compound metabolic process;nuclear mRNA splicing, via spliceosome;nucleic acid metabolic process;nucleobase-containing compound metab…	binding;nucleic acid binding;nucleotide binding;RNA binding;single-stranded RNA binding	catalytic step 2 spliceosome;cell part;intracellular membrane-bounded organelle;intracellular organelle;intracellular organelle part;intracellular part;macromolecular complex;membrane;membrane-bounded organelle;nuclear part;nucleoplasm;nucleus;organelle;organelle part;ribonucleoprotein complex;spliceosomal complex		7	5	5	26.5	20	20	45.671	0	48.725	20463000	7.31097	30	1.24272	0.0539083	-0.629187	-2.64659	P52597	P52597	Heterogeneous nuclear ribonucleoprotein F;Heterogeneous nuclear ribonucleoprotein F, N-terminally processed	HNRNPF
NaN	NaN	18.6802	18.1477	18.5001	18.2267	Q15436	Protein transport protein Sec23A	SEC23A		-0.6325	0.496192	antigen processing and presentation;antigen processing and presentation of exogenous antigen;antigen processing and presentation of exogenous peptide antigen;antigen processing and presentation of exogenous peptide antigen via MHC class II;antigen processing and presentation of peptide antigen;antigen processing and presentation of peptide antigen via MHC class I;antigen processing and presentati…	binding;cation binding;ion binding;metal ion binding;transition metal ion binding;zinc ion binding	cell part;coated vesicle membrane;COPII vesicle coat;cytoplasmic part;cytoplasmic vesicle membrane;cytoplasmic vesicle part;cytosol;endoplasmic reticulum;endoplasmic reticulum membrane;endoplasmic reticulum part;ER to Golgi transport vesicle membrane;Golgi apparatus part;Golgi membrane;intracellular membrane-bounded organelle;intracellular organelle;intracellular organelle part;intracellular part…	Protein processing in endoplasmic reticulum	6	6	4	9.9	9.9	6.5	86.16	0	38.293	1606900	6.20599	14	0.496192	0.372894	-0.6325	-1.13704	Q15436	Q15436	Protein transport protein Sec23A	SEC23A
23.1906	23.3105	24.0067	23.9455	23.94	24.597	P23396	40S ribosomal protein S3	RPS3		-0.658235	0.917409	apoptosis;biological regulation;biosynthetic process;catabolic process;cell cycle phase;cell cycle process;cell death;cell division;cellular biosynthetic process;cellular catabolic process;cellular component disassembly;cellular component disassembly at cellular level;cellular component organization;cellular component organization at cellular level;cellular component organization or biogenesis;ce…	binding;carbon-oxygen lyase activity;catalytic activity;damaged DNA binding;DNA binding;DNA N-glycosylase activity;DNA-(apurinic or apyrimidinic site) lyase activity;enzyme binding;hydrolase activity;hydrolase activity, acting on glycosyl bonds;hydrolase activity, hydrolyzing N-glycosyl compounds;iron-sulfur cluster binding;kinase binding;lyase activity;metal cluster binding;mRNA binding;NF-kappa…	adherens junction;anchoring junction;cell junction;cell part;cell projection membrane;cell projection part;cell-substrate adherens junction;cell-substrate junction;cytoplasm;cytoplasmic part;cytoskeletal part;cytosol;cytosolic small ribosomal subunit;extracellular membrane-bounded organelle;extracellular organelle;extracellular region part;extracellular vesicular exosome;focal adhesion;intracellu…	Ribosome	14	14	14	63.8	63.8	63.8	26.688	0	294.52	95077000	7.97808	77	0.917409	0.1328	-0.658235	-1.96438	P23396	P23396	40S ribosomal protein S3	RPS3
NaN	NaN	NaN	18.9857	18.894	18.8787	Q1KMD3	Heterogeneous nuclear ribonucleoprotein U-like protein 2	HNRNPUL2		-0.664124	0.72207			cell part;intracellular membrane-bounded organelle;intracellular organelle;intracellular part;membrane;membrane-bounded organelle;nucleus;organelle		4	4	4	7.5	7.5	7.5	85.104	0	27.365	1658000	6.21958	9	0.72207	0.198781	-0.664124	-1.57829	Q1KMD3	Q1KMD3	Heterogeneous nuclear ribonucleoprotein U-like protein 2	HNRNPUL2
19.5042	NaN	20.9104	19.5995	20.3855	20.4208	Q15717	ELAV-like protein 1	ELAVL1		-0.703393	0.314174	3'-UTR-mediated mRNA stabilization;biological regulation;cellular macromolecule metabolic process;cellular metabolic process;cellular nitrogen compound metabolic process;cellular process;developmental process;gene expression;macromolecule metabolic process;metabolic process;mRNA metabolic process;mRNA stabilization;multicellular organismal development;multicellular organismal process;nitrogen com…	AU-rich element binding;binding;double-stranded RNA binding;enzyme binding;kinase binding;mRNA 3'-UTR AU-rich region binding;mRNA 3'-UTR binding;mRNA binding;nucleic acid binding;nucleotide binding;protein binding;protein kinase binding;RNA binding	cell part;cytoplasm;cytoplasmic part;cytosol;intracellular membrane-bounded organelle;intracellular organelle;intracellular organelle part;intracellular part;membrane;membrane-bounded organelle;nuclear part;nucleoplasm;nucleus;organelle;organelle part		5	5	5	17.5	17.5	17.5	36.091	0	56.152	6093100	6.78484	20	0.314174	0.599857	-0.703393	-0.768417	Q15717	Q15717	ELAV-like protein 1	ELAVL1
NaN	20.4748	19.4001	19.1092	19.7934	19.8589	P22314	Ubiquitin-like modifier-activating enzyme 1	UBA1		-0.709997	0.248707	catabolic process;cellular catabolic process;cellular macromolecule catabolic process;cellular macromolecule metabolic process;cellular metabolic process;cellular process;cellular protein metabolic process;cellular response to stimulus;cellular response to stress;macromolecule catabolic process;macromolecule metabolic process;macromolecule modification;metabolic process;modification-dependent mac…	acid-amino acid ligase activity;adenyl nucleotide binding;adenyl ribonucleotide binding;ATP binding;binding;catalytic activity;ligase activity;ligase activity, forming carbon-nitrogen bonds;nucleotide binding;purine nucleotide binding;purine ribonucleoside triphosphate binding;purine ribonucleotide binding;ribonucleotide binding;small conjugating protein ligase activity;small protein activating e…	cell part;cytoplasm;cytoplasmic part;cytosol;extracellular membrane-bounded organelle;extracellular organelle;extracellular region part;extracellular vesicular exosome;intracellular membrane-bounded organelle;intracellular organelle;intracellular part;membrane-bounded organelle;membrane-bounded vesicle;mitochondrion;nucleus;organelle;vesicle	Parkinson's disease;Ubiquitin mediated proteolysis	10	10	10	13.8	13.8	13.8	117.85	0	69.003	3628100	6.55968	33	0.248707	0.692038	-0.709997	-0.628097	P22314	P22314	Ubiquitin-like modifier-activating enzyme 1	UBA1
20.9652	21.5728	21.3817	23.4712	20.903	21.7043	P47929	Galectin-7	LGALS7		-0.719581	0.389107	apoptosis;biological adhesion;cell adhesion;cell death;cell-cell adhesion;cellular process;death;heterophilic cell-cell adhesion;programmed cell death	binding;carbohydrate binding	cell part;cytoplasm;extracellular membrane-bounded organelle;extracellular organelle;extracellular region part;extracellular space;extracellular vesicular exosome;intracellular membrane-bounded organelle;intracellular organelle;intracellular part;membrane-bounded organelle;membrane-bounded vesicle;nucleus;organelle;vesicle		4	4	4	36	36	36	15.075	0	109.01	25108000	7.39981	51	0.389107	0.497055	-0.719581	-0.923054	P47929	P47929	Galectin-7	LGALS7
NaN	20.0633	20.9412	20.6912	20.6487	20.1965	P04792	Heat shock protein beta-1	HSPB1		-0.744755	0.396888	anatomical structure homeostasis;biological adhesion;biological regulation;cell adhesion;cell surface receptor linked signaling pathway;cell-cell adhesion;cellular component movement;cellular process;cellular response to chemical stimulus;cellular response to growth factor stimulus;cellular response to organic substance;cellular response to stimulus;cellular response to vascular endothelial growt…	binding;enzyme binding;enzyme inhibitor activity;enzyme regulator activity;identical protein binding;kinase binding;kinase inhibitor activity;kinase regulator activity;protein binding;protein kinase binding;protein kinase C binding;protein kinase C inhibitor activity;protein kinase inhibitor activity;protein kinase regulator activity;protein serine/threonine kinase inhibitor activity;small conjug…	adherens junction;anchoring junction;cell junction;cell part;cell-substrate adherens junction;cell-substrate junction;contractile fiber part;cytoplasm;cytoplasmic part;cytoskeletal part;cytoskeleton;cytosol;extracellular membrane-bounded organelle;extracellular organelle;extracellular region part;extracellular space;extracellular vesicular exosome;focal adhesion;intracellular membrane-bounded org…	Amoebiasis;MAPK signaling pathway;VEGF signaling pathway	4	4	4	25.9	25.9	25.9	22.782	0	51.397	8066500	6.90669	22	0.396888	0.488906	-0.744755	-0.938834	P04792	P04792	Heat shock protein beta-1	HSPB1
20.4675	NaN	21.6278	20.3967	21.1607	21.1518	P15880	40S ribosomal protein S2	RPS2		-0.7645	0.311801	biological regulation;biosynthetic process;catabolic process;cellular biosynthetic process;cellular catabolic process;cellular component disassembly;cellular component disassembly at cellular level;cellular component organization;cellular component organization at cellular level;cellular component organization or biogenesis;cellular component organization or biogenesis at cellular level;cellular …	binding;enzyme binding;fibroblast growth factor binding;growth factor binding;mRNA binding;nucleic acid binding;protein binding;RNA binding;structural constituent of ribosome;structural molecule activity	adherens junction;anchoring junction;cell junction;cell part;cell-substrate adherens junction;cell-substrate junction;cytoplasm;cytoplasmic part;cytosol;cytosolic small ribosomal subunit;extracellular membrane-bounded organelle;extracellular organelle;extracellular region part;extracellular vesicular exosome;focal adhesion;intracellular membrane-bounded organelle;intracellular organelle;intracell…	Ribosome	6	6	6	22.9	22.9	22.9	31.324	0	37.763	10684000	7.02873	19	0.311801	0.597051	-0.7645	-0.763427	P15880	P15880	40S ribosomal protein S2	RPS2
NaN	NaN	19.0987	18.6011	18.334	18.7525	P00491	Purine nucleoside phosphorylase	PNP		-0.775895	0.483287	biological regulation;biosynthetic process;catabolic process;cellular aromatic compound metabolic process;cellular biosynthetic process;cellular catabolic process;cellular metabolic compound salvage;cellular metabolic process;cellular nitrogen compound biosynthetic process;cellular nitrogen compound catabolic process;cellular nitrogen compound metabolic process;cellular process;coenzyme biosynthe…	anion binding;binding;catalytic activity;drug binding;ion binding;nucleobase binding;nucleoside binding;phosphate ion binding;purine base binding;purine-nucleoside phosphorylase activity;transferase activity;transferase activity, transferring glycosyl groups;transferase activity, transferring pentosyl groups	cell part;cytoplasm;cytoplasmic part;cytoskeleton;cytosol;extracellular membrane-bounded organelle;extracellular organelle;extracellular region part;extracellular vesicular exosome;intracellular;intracellular non-membrane-bounded organelle;intracellular organelle;intracellular part;membrane-bounded organelle;membrane-bounded vesicle;non-membrane-bounded organelle;organelle;vesicle	Nicotinate and nicotinamide metabolism;Purine metabolism;Pyrimidine metabolism	4	4	4	18.7	18.7	18.7	32.118	0	25.482	1635300	6.2136	13	0.483287	0.383306	-0.775895	-1.11156	P00491	P00491	Purine nucleoside phosphorylase	PNP
20.0846	NaN	21.4289	21.1739	19.7147	20.8575	P63104	14-3-3 protein zeta/delta	YWHAZ		-0.823002	0.286736	amine transport;apoptosis;biological regulation;biosynthetic process;blood coagulation;cell activation;cell death;cellular biosynthetic process;cellular component assembly;cellular component assembly at cellular level;cellular component organization;cellular component organization at cellular level;cellular component organization or biogenesis;cellular component organization or biogenesis at cell…	binding;enzyme binding;identical protein binding;kinase binding;protein binding;protein kinase binding;transcription factor binding;ubiquitin protein ligase binding	adherens junction;anchoring junction;blood microparticle;cell junction;cell leading edge;cell part;cell-substrate adherens junction;cell-substrate junction;cytoplasm;cytoplasmic membrane-bounded vesicle;cytoplasmic part;cytoplasmic vesicle;cytoplasmic vesicle membrane;cytoplasmic vesicle part;cytoskeletal part;cytosol;extracellular membrane-bounded organelle;extracellular organelle;extracellular …	Cell cycle;Neurotrophin signaling pathway;Oocyte meiosis	5	5	4	23.3	23.3	19.2	27.745	0	251.96	12227000	7.08732	36	0.286736	0.636396	-0.823002	-0.710312	P63104	P63104	14-3-3 protein zeta/delta	YWHAZ
NaN	19.3221	NaN	19.4759	19.2198	19.569	O00410	Importin-5	IPO5		-0.844495	1.01319	biological regulation;cellular process;cellular response to acid;cellular response to amine stimulus;cellular response to amino acid stimulus;cellular response to chemical stimulus;cellular response to endogenous stimulus;cellular response to organic nitrogen;cellular response to organic substance;cellular response to stimulus;establishment of localization;establishment of localization in cell;es…	binding;enzyme binding;enzyme inhibitor activity;enzyme regulator activity;GTPase binding;GTPase inhibitor activity;GTPase regulator activity;nucleoside-triphosphatase regulator activity;protein binding;protein transporter activity;Ran GTPase binding;Ras GTPase binding;small GTPase binding;substrate-specific transporter activity;transporter activity	cell part;cytoplasm;cytoplasmic part;Golgi apparatus;intracellular membrane-bounded organelle;intracellular non-membrane-bounded organelle;intracellular organelle;intracellular organelle part;intracellular part;macromolecular complex;membrane;membrane part;membrane-bounded organelle;non-membrane-bounded organelle;nuclear membrane;nuclear part;nuclear pore;nucleolus;nucleoplasm;nucleus;organelle;o…		8	8	8	10.9	10.9	10.9	123.63	0	62.879	2735000	6.43696	17	1.01319	0.101728	-0.844495	-2.1589	O00410;O60518	O00410	Importin-5	IPO5
23.1461	23.6205	23.6363	24.4911	24.68	23.7771	O00571;O15523	ATP-dependent RNA helicase DDX3X;ATP-dependent RNA helicase DDX3Y	DDX3X;DDX3Y		-0.848391	1.2503	biological regulation;biosynthetic process;cellular biosynthetic process;cellular component assembly;cellular component assembly at cellular level;cellular component organization;cellular component organization at cellular level;cellular component organization or biogenesis;cellular component organization or biogenesis at cellular level;cellular macromolecular complex assembly;cellular macromolec…	adenyl nucleotide binding;adenyl ribonucleotide binding;ATP binding;ATPase activity;ATPase activity, coupled;ATP-dependent DNA helicase activity;ATP-dependent helicase activity;ATP-dependent RNA helicase activity;binding;catalytic activity;CTPase activity;DNA binding;DNA helicase activity;DNA-dependent ATPase activity;eukaryotic initiation factor 4E binding;GTPase activity;helicase activity;hydro…	cell part;cytoplasm;cytoplasmic part;extracellular membrane-bounded organelle;extracellular organelle;extracellular region part;extracellular vesicular exosome;intracellular membrane-bounded organelle;intracellular non-membrane-bounded organelle;intracellular organelle;intracellular organelle part;intracellular part;macromolecular complex;membrane;membrane-bounded organelle;membrane-bounded vesic…	RIG-I-like receptor signaling pathway	24	24	23	42.1	42.1	40.5	73.243	0	323.31	95222000	7.97874	115	1.2503	0.0530943	-0.848391	-2.66332	O00571;O15523;Q9NQI0	O00571;O15523	ATP-dependent RNA helicase DDX3X;ATP-dependent RNA helicase DDX3Y	DDX3X;DDX3Y
21.7114	21.7856	21.3239	23.0814	22.8347	21.7411	P17844	Probable ATP-dependent RNA helicase DDX5	DDX5		-0.945403	1.01772	biological regulation;biosynthetic process;cell growth;cellular biosynthetic process;cellular macromolecule biosynthetic process;cellular macromolecule metabolic process;cellular metabolic process;cellular nitrogen compound metabolic process;cellular process;cellular response to stimulus;chordate embryonic development;circadian rhythm;developmental process;embryo development;embryo development en…	adenyl nucleotide binding;adenyl ribonucleotide binding;androgen receptor binding;ATP binding;ATPase activity;ATPase activity, coupled;ATP-dependent helicase activity;ATP-dependent RNA helicase activity;binding;catalytic activity;estrogen receptor binding;helicase activity;hormone receptor binding;hydrolase activity;hydrolase activity, acting on acid anhydrides;hydrolase activity, acting on acid …	catalytic step 2 spliceosome;cell part;cytoplasm;extracellular membrane-bounded organelle;extracellular organelle;extracellular region part;extracellular vesicular exosome;intracellular membrane-bounded organelle;intracellular non-membrane-bounded organelle;intracellular organelle;intracellular organelle part;intracellular part;macromolecular complex;membrane;membrane-bounded organelle;membrane-b…	Spliceosome	15	14	9	27.4	25.6	16.8	69.147	0	97.643	32178000	7.50756	52	1.01772	0.102602	-0.945403	-2.16822	P17844	P17844	Probable ATP-dependent RNA helicase DDX5	DDX5
19.7627	NaN	20.8823	20.0563	21.2799	20.3971	P67775;P62714	Serine/threonine-protein phosphatase 2A catalytic subunit alpha isoform;Serine/threonine-protein phosphatase 2A catalytic subunit beta isoform	PPP2CA;PPP2CB		-0.947384	0.487205	anatomical structure development;apoptosis;apoptotic mitochondrial changes;biological regulation;catabolic process;cell cycle;cell cycle process;cell death;cell surface receptor linked signaling pathway;cellular catabolic process;cellular component assembly;cellular component organization;cellular component organization at cellular level;cellular component organization or biogenesis;cellular comp…	binding;catalytic activity;cation binding;hydrolase activity;hydrolase activity, acting on ester bonds;ion binding;metal ion binding;phosphatase activity;phosphoprotein phosphatase activity;phosphoric ester hydrolase activity;protein serine/threonine phosphatase activity	cell part;chromosomal part;chromosome, centromeric region;cytoplasmic part;cytoskeletal part;cytoskeleton;cytosol;extracellular membrane-bounded organelle;extracellular organelle;extracellular region part;extracellular vesicular exosome;intracellular membrane-bounded organelle;intracellular non-membrane-bounded organelle;intracellular organelle;intracellular organelle part;intracellular part;macr…	Cell cycle - yeast;Chagas disease (American trypanosomiasis);Hepatitis C;Long-term depression;Meiosis - yeast;mRNA surveillance pathway;Oocyte meiosis;TGF-beta signaling pathway;Tight junction;Wnt signaling pathway	7	7	7	27.5	27.5	27.5	35.594	0	80.457	8998900	6.95419	24	0.487205	0.383205	-0.947384	-1.1193	P67775;P62714;P60510	P67775;P62714	Serine/threonine-protein phosphatase 2A catalytic subunit alpha isoform;Serine/threonine-protein phosphatase 2A catalytic subunit beta isoform	PPP2CA;PPP2CB
NaN	20.8491	NaN	20.3887	20.1139	19.2265	P51114	Fragile X mental retardation syndrome-related protein 1	FXR1		-1.02643	0.419031	anatomical structure development;apoptosis;biological regulation;cell death;cell differentiation;cellular developmental process;cellular process;death;developmental process;muscle organ development;muscle structure development;negative regulation of biological process;negative regulation of biosynthetic process;negative regulation of cellular biosynthetic process;negative regulation of cellular m…	binding;G-quadruplex RNA binding;mRNA 3'-UTR binding;mRNA binding;nucleic acid binding;RNA binding	cell part;contractile fiber part;costamere;cytoplasm;cytoplasmic part;intracellular non-membrane-bounded organelle;intracellular organelle;intracellular organelle part;intracellular part;macromolecular complex;membrane;non-membrane-bounded organelle;nuclear part;nucleolus;organelle;organelle part;polysome;ribonucleoprotein complex		7	7	5	14.3	14.3	11.8	69.72	0	85.057	6323700	6.80097	16	0.419031	0.466972	-1.02643	-0.98351	P51114	P51114	Fragile X mental retardation syndrome-related protein 1	FXR1
20.875	NaN	21.2002	21.6416	21.3322	21.2251	O95816	BAG family molecular chaperone regulator 2	BAG2		-1.08926	0.663631	cellular macromolecule metabolic process;cellular metabolic process;cellular process;cellular protein metabolic process;cellular response to heat;cellular response to stimulus;cellular response to stress;macromolecule metabolic process;metabolic process;primary metabolic process;protein folding;protein metabolic process;response to abiotic stimulus;response to heat;response to stimulus;response t…	binding;identical protein binding;protein binding	cell part;cytoplasmic part;cytosol;intracellular part	Protein processing in endoplasmic reticulum	8	8	8	40.3	40.3	40.3	23.772	0	120.86	15860000	7.2003	21	0.663631	0.223595	-1.08926	-1.46434	O95816	O95816	BAG family molecular chaperone regulator 2	BAG2
NaN	NaN	18.3693	18.9289	18.4298	19.5236	Q15393	Splicing factor 3B subunit 3	SF3B3		-1.09885	0.97405	biological regulation;cellular component assembly;cellular component organization;cellular component organization or biogenesis;cellular macromolecule metabolic process;cellular metabolic process;cellular nitrogen compound metabolic process;cellular process;gene expression;macromolecular complex assembly;macromolecular complex subunit organization;macromolecule metabolic process;metabolic process…	binding;nucleic acid binding;RNA binding	catalytic step 2 spliceosome;cell part;intracellular organelle part;intracellular part;macromolecular complex;nuclear part;nucleoplasm;organelle part;ribonucleoprotein complex;small nuclear ribonucleoprotein complex;spliceosomal complex;U12-type spliceosomal complex	Spliceosome	4	4	4	4.6	4.6	4.6	135.58	0	26.377	1818000	6.25959	14	0.97405	0.11138	-1.09885	-2.07888	Q15393	Q15393	Splicing factor 3B subunit 3	SF3B3
21.8929	22.5121	23.2001	24.1679	24.0939	22.8076	P60866	40S ribosomal protein S20	RPS20		-1.15479	0.928946	biosynthetic process;catabolic process;cellular biosynthetic process;cellular catabolic process;cellular component disassembly;cellular component disassembly at cellular level;cellular component organization;cellular component organization at cellular level;cellular component organization or biogenesis;cellular component organization or biogenesis at cellular level;cellular macromolecular complex…	structural constituent of ribosome;structural molecule activity	cell part;cytoplasm;cytoplasmic part;cytosol;cytosolic small ribosomal subunit;extracellular membrane-bounded organelle;extracellular organelle;extracellular region part;extracellular vesicular exosome;intracellular organelle part;intracellular part;macromolecular complex;membrane;membrane-bounded organelle;membrane-bounded vesicle;organelle;organelle part;ribonucleoprotein complex;small ribosoma…	Ribosome	3	3	3	22.7	22.7	22.7	13.373	0	42.364	53346000	7.7271	17	0.928946	0.130333	-1.15479	-1.98759	P60866	P60866	40S ribosomal protein S20	RPS20
20.093	NaN	20.2875	20.638	20.237	20.2092	P15531	Nucleoside diphosphate kinase A	NME1		-1.16362	0.507533	anatomical structure development;biological regulation;biosynthetic process;carbohydrate homeostasis;cellular biosynthetic process;cellular chemical homeostasis;cellular component organization;cellular component organization or biogenesis;cellular glucose homeostasis;cellular homeostasis;cellular macromolecule metabolic process;cellular membrane organization;cellular metabolic process;cellular ni…	adenyl nucleotide binding;adenyl ribonucleotide binding;ATP binding;binding;catalytic activity;cation binding;deoxyribonuclease activity;DNA binding;GTP binding;guanyl nucleotide binding;guanyl ribonucleotide binding;hydrolase activity;hydrolase activity, acting on ester bonds;identical protein binding;ion binding;kinase activity;magnesium ion binding;metal ion binding;nuclease activity;nucleic a…	cell part;cell projection membrane;cell projection part;centrosome;cytoplasm;cytoplasmic part;cytoskeletal part;cytosol;extracellular membrane-bounded organelle;extracellular organelle;extracellular region part;extracellular vesicular exosome;intermediate filament;intracellular membrane-bounded organelle;intracellular non-membrane-bounded organelle;intracellular organelle;intracellular organelle …	Purine metabolism;Pyrimidine metabolism	4	4	1	34.2	34.2	9.2	17.149	0	25.609	5520700	6.74199	14	0.507533	0.364947	-1.16362	-1.15939	P15531	P15531	Nucleoside diphosphate kinase A	NME1
NaN	NaN	19.1313	19.2162	19.6561	19.3433	P45880	Voltage-dependent anion-selective channel protein 2	VDAC2		-1.24358	1.01421	anion transport;biological regulation;establishment of localization;ion transport;negative regulation of biological process;negative regulation of cellular component organization;negative regulation of cellular process;negative regulation of protein complex assembly;negative regulation of protein polymerization;regulation of biological process;regulation of cellular component biogenesis;regulatio…	anion channel activity;anion transmembrane transporter activity;binding;channel activity;gated channel activity;ion channel activity;ion transmembrane transporter activity;nucleotide binding;passive transmembrane transporter activity;porin activity;substrate-specific channel activity;substrate-specific transmembrane transporter activity;substrate-specific transporter activity;transmembrane transp…	cell part;cytoplasmic part;extracellular membrane-bounded organelle;extracellular organelle;extracellular region part;extracellular vesicular exosome;intracellular membrane-bounded organelle;intracellular non-membrane-bounded organelle;intracellular organelle;intracellular organelle part;intracellular part;macromolecular complex;membrane;membrane part;membrane raft;membrane-bounded organelle;memb…	Calcium signaling pathway;Huntington's disease;Parkinson's disease	3	3	3	15.6	15.6	15.6	31.566	0	19.513	3003900	6.47769	11	1.01421	0.101774	-1.24358	-2.161	P45880	P45880	Voltage-dependent anion-selective channel protein 2	VDAC2
20.1586	NaN	20.0058	20.4833	20.4171	20.321	P07339	Cathepsin D;Cathepsin D light chain;Cathepsin D heavy chain	CTSD		-1.25649	0.602675	antigen processing and presentation;antigen processing and presentation of exogenous antigen;antigen processing and presentation of exogenous peptide antigen;antigen processing and presentation of exogenous peptide antigen via MHC class II;antigen processing and presentation of peptide antigen;antigen processing and presentation of peptide antigen via MHC class II;antigen processing and presentat…	aspartic-type endopeptidase activity;aspartic-type peptidase activity;catalytic activity;endopeptidase activity;hydrolase activity;peptidase activity;peptidase activity, acting on L-amino acid peptides	cell part;cytoplasmic membrane-bounded vesicle;cytoplasmic part;cytoplasmic vesicle;extracellular membrane-bounded organelle;extracellular organelle;extracellular region;extracellular region part;extracellular space;extracellular vesicular exosome;intracellular membrane-bounded organelle;intracellular organelle;intracellular organelle lumen;intracellular organelle part;intracellular part;lysosoma…	ko05152;Lysosome	6	6	6	20.6	20.6	20.6	44.552	0	44.7	7593500	6.88044	51	0.602675	0.269358	-1.25649	-1.3456	P07339	P07339	Cathepsin D;Cathepsin D light chain;Cathepsin D heavy chain	CTSD
NaN	NaN	20.3842	19.3287	19.5631	20.2618	P62826	GTP-binding nuclear protein Ran	RAN		-1.33703	0.570993	actin cytoskeleton organization;actin filament-based process;anatomical structure development;androgen receptor signaling pathway;biological regulation;cell cycle phase;cell cycle process;cell development;cell division;cellular component organization;cellular component organization at cellular level;cellular component organization or biogenesis;cellular component organization or biogenesis at cel…	androgen receptor binding;binding;catalytic activity;chromatin binding;GDP binding;GTP binding;GTPase activity;guanyl nucleotide binding;guanyl ribonucleotide binding;hormone receptor binding;hydrolase activity;hydrolase activity, acting on acid anhydrides;hydrolase activity, acting on acid anhydrides, in phosphorus-containing anhydrides;nuclear hormone receptor binding;nucleoside-triphosphatase …	cell part;centriole;cytoplasm;cytoplasmic membrane-bounded vesicle;cytoplasmic part;cytoplasmic vesicle;cytoskeletal part;cytosol;endosome;extracellular membrane-bounded organelle;extracellular organelle;extracellular region part;extracellular vesicular exosome;intracellular membrane-bounded organelle;intracellular non-membrane-bounded organelle;intracellular organelle;intracellular organelle par…	Ribosome biogenesis in eukaryotes;RNA transport	5	5	5	24.5	24.5	24.5	24.423	0	30.027	3109200	6.49265	11	0.570993	0.300771	-1.33703	-1.28378	P62826	P62826	GTP-binding nuclear protein Ran	RAN
NaN	NaN	NaN	19.114	20.3333	18.8269	Q9Y3Y2	Chromatin target of PRMT1 protein	CHTOP		-1.51166	1.16193	biological regulation;biosynthetic process;cellular biosynthetic process;cellular macromolecule biosynthetic process;cellular macromolecule metabolic process;cellular metabolic process;cellular nitrogen compound metabolic process;cellular process;establishment of localization;establishment of localization in cell;establishment of RNA localization;intracellular transport;macromolecule biosynthetic…		cell part;intracellular membrane-bounded organelle;intracellular non-membrane-bounded organelle;intracellular organelle;intracellular organelle part;intracellular part;macromolecular complex;membrane-bounded organelle;non-membrane-bounded organelle;nuclear body;nuclear part;nuclear speck;nucleolus;nucleoplasm;nucleoplasm part;organelle;organelle part;protein complex;transcription export complex		3	3	3	19.4	19.4	19.4	26.396	0	125.19	3808500	6.58075	10	1.16193	0.0658947	-1.51166	-2.47095	Q9Y3Y2	Q9Y3Y2	Chromatin target of PRMT1 protein	CHTOP
NaN	22.8795	22.8584	22.74	22.5004	22.8717	P61626	Lysozyme C	LYZ		-1.55049	0.378776	anatomical structure homeostasis;biological regulation;cell death;cellular process;cytolysis;death;defense response;defense response to bacterium;homeostatic process;inflammatory response;multi-organism process;regulation of biological quality;response to bacterium;response to biotic stimulus;response to other organism;response to stimulus;response to stress;response to wounding;retina homeostasi…	binding;catalytic activity;hydrolase activity;hydrolase activity, acting on glycosyl bonds;hydrolase activity, hydrolyzing O-glycosyl compounds;identical protein binding;lysozyme activity;protein binding	extracellular membrane-bounded organelle;extracellular organelle;extracellular region;extracellular region part;extracellular space;extracellular vesicular exosome;membrane-bounded organelle;membrane-bounded vesicle;organelle;vesicle	Salivary secretion	5	5	5	45.9	45.9	45.9	16.537	0	186.72	40883000	7.61154	49	0.378776	0.506882	-1.55049	-0.90203	P61626	P61626	Lysozyme C	LYZ
20.8657	NaN	NaN	20.7768	19.9204	20.8011	Q15517	Corneodesmosin	CDSN		-1.65812	0.709684	anatomical structure development;anatomical structure morphogenesis;biological adhesion;cell adhesion;cell differentiation;cell-cell adhesion;cellular developmental process;cellular process;developmental process;epidermal cell differentiation;epidermis development;epidermis morphogenesis;epithelial cell differentiation;keratinocyte differentiation;skin morphogenesis;tissue development;tissue morp…	binding;identical protein binding;protein binding;protein dimerization activity;protein homodimerization activity	anchoring junction;cell junction;cell part;cell-cell junction;cornified envelope;cytoskeleton;desmosome;extracellular membrane-bounded organelle;extracellular organelle;extracellular region part;extracellular vesicular exosome;intracellular non-membrane-bounded organelle;intracellular organelle;intracellular part;membrane-bounded organelle;membrane-bounded vesicle;non-membrane-bounded organelle;o…		2	2	2	5.1	5.1	5.1	51.522	0	13.304	8601100	6.93455	23	0.709684	0.205579	-1.65812	-1.55411	Q15517	Q15517	Corneodesmosin	CDSN
20.2622	NaN	20.661	21.2517	21.9983	21.4973	P50402	Emerin	EMD		-1.71648	1.24889	anatomical structure development;biological regulation;cell cycle;cell cycle process;cell differentiation;cellular component disassembly;cellular component disassembly at cellular level;cellular component organization;cellular component organization at cellular level;cellular component organization or biogenesis;cellular component organization or biogenesis at cellular level;cellular developmenta…	actin binding;beta-tubulin binding;binding;cytoskeletal protein binding;protein binding;tubulin binding	cell part;cytoplasmic part;cytoskeletal part;endoplasmic reticulum;envelope;integral to membrane;intracellular membrane-bounded organelle;intracellular organelle;intracellular organelle part;intracellular part;intrinsic to membrane;macromolecular complex;membrane;membrane part;membrane-bounded organelle;microtubule;nuclear envelope;nuclear inner membrane;nuclear membrane;nuclear outer membrane;nu…	Arrhythmogenic right ventricular cardiomyopathy (ARVC);Dilated cardiomyopathy;Hypertrophic cardiomyopathy (HCM)	8	8	8	40.9	40.9	40.9	28.994	0	81.087	14294000	7.15515	27	1.24889	0.0549159	-1.71648	-2.66021	P50402	P50402	Emerin	EMD
20.0761	NaN	19.6202	20.6234	21.1188	21.3986	P09651;Q32P51	Heterogeneous nuclear ribonucleoprotein A1;Heterogeneous nuclear ribonucleoprotein A1, N-terminally processed;Heterogeneous nuclear ribonucleoprotein A1-like 2	HNRNPA1;HNRNPA1L2		-1.82272	1.26378	alternative nuclear mRNA splicing, via spliceosome;cellular macromolecule metabolic process;cellular metabolic process;cellular nitrogen compound metabolic process;cellular process;establishment of localization;establishment of localization in cell;establishment of RNA localization;gene expression;intracellular transport;macromolecule metabolic process;metabolic process;mRNA metabolic process;mRN…	binding;DNA binding;nucleic acid binding;nucleotide binding;RNA binding;single-stranded DNA binding;single-stranded RNA binding;structure-specific DNA binding	catalytic step 2 spliceosome;cell part;cytoplasm;cytoskeleton;extracellular membrane-bounded organelle;extracellular organelle;extracellular region part;extracellular vesicular exosome;intermediate filament cytoskeleton;intracellular non-membrane-bounded organelle;intracellular organelle;intracellular organelle part;intracellular part;macromolecular complex;membrane;membrane-bounded organelle;mem…	Spliceosome	9	9	9	30.6	30.6	30.6	38.746	0	98.349	10483000	7.02049	33	1.26378	0.0534369	-1.82272	-2.69318	P09651;Q32P51	P09651;Q32P51	Heterogeneous nuclear ribonucleoprotein A1;Heterogeneous nuclear ribonucleoprotein A1, N-terminally processed;Heterogeneous nuclear ribonucleoprotein A1-like 2	HNRNPA1;HNRNPA1L2
NaN	19.7367	NaN	19.7537	19.8283	20.1666	O43143	Pre-mRNA-splicing factor ATP-dependent RNA helicase DHX15	DHX15		-2.05104	1.01935	cellular macromolecule metabolic process;cellular metabolic process;cellular nitrogen compound metabolic process;cellular process;macromolecule metabolic process;metabolic process;mRNA metabolic process;mRNA processing;nitrogen compound metabolic process;nuclear mRNA splicing, via spliceosome;nucleic acid metabolic process;nucleobase-containing compound metabolic process;primary metabolic process…	adenyl nucleotide binding;adenyl ribonucleotide binding;ATP binding;ATPase activity;ATPase activity, coupled;ATP-dependent helicase activity;ATP-dependent RNA helicase activity;binding;catalytic activity;double-stranded RNA binding;helicase activity;hydrolase activity;hydrolase activity, acting on acid anhydrides;hydrolase activity, acting on acid anhydrides, in phosphorus-containing anhydrides;n…	cell part;cytoplasm;intracellular membrane-bounded organelle;intracellular non-membrane-bounded organelle;intracellular organelle;intracellular organelle part;intracellular part;macromolecular complex;membrane-bounded organelle;non-membrane-bounded organelle;nuclear part;nucleolus;nucleoplasm;nucleus;organelle;organelle part;ribonucleoprotein complex;spliceosomal complex;U12-type spliceosomal com…	Spliceosome	7	7	7	10.6	10.6	10.6	90.932	0	97.905	4347500	6.63824	19	1.01935	0.103443	-2.05104	-2.17156	O43143	O43143	Pre-mRNA-splicing factor ATP-dependent RNA helicase DHX15	DHX15
NaN	22.4381	23.0947	23.2791	23.9889	22.5613	P42677	40S ribosomal protein S27	RPS27		-2.28362	0.552383	biological regulation;biosynthetic process;catabolic process;cell cycle;cell proliferation;cellular biosynthetic process;cellular catabolic process;cellular component disassembly;cellular component disassembly at cellular level;cellular component organization;cellular component organization at cellular level;cellular component organization or biogenesis;cellular component organization or biogenes…	binding;cation binding;DNA binding;ion binding;metal ion binding;nucleic acid binding;structural constituent of ribosome;structural molecule activity;transition metal ion binding;zinc ion binding	cell part;cytoplasmic part;cytosol;cytosolic small ribosomal subunit;intracellular membrane-bounded organelle;intracellular non-membrane-bounded organelle;intracellular organelle;intracellular organelle part;intracellular part;macromolecular complex;membrane-bounded organelle;non-membrane-bounded organelle;nucleus;organelle;organelle part;ribonucleoprotein complex;ribosome;small ribosomal subunit	Ribosome	4	4	2	39.3	39.3	14.3	9.461	0	25.26	41084000	7.61367	23	0.552383	0.318238	-2.28362	-1.2474	P42677	P42677	40S ribosomal protein S27	RPS27
NaN	NaN	21.7094	21.9316	22.4541	21.9318	P36542	ATP synthase subunit gamma, mitochondrial	ATP5C1		-2.83106	1.05717	ATP biosynthetic process;ATP metabolic process;ATP synthesis coupled proton transport;biosynthetic process;cation transport;cellular biosynthetic process;cellular metabolic process;cellular nitrogen compound biosynthetic process;cellular nitrogen compound metabolic process;cellular process;electron transport chain;energy coupled proton transport, down electrochemical gradient;establishment of loc…	active transmembrane transporter activity;ATPase activity;ATPase activity, coupled;ATPase activity, coupled to movement of substances;ATPase activity, coupled to transmembrane movement of ions;ATPase activity, coupled to transmembrane movement of substances;catalytic activity;cation transmembrane transporter activity;cation-transporting ATPase activity;hydrogen ion transmembrane transporter activ…	cell part;cytoplasmic part;extracellular membrane-bounded organelle;extracellular organelle;extracellular region part;extracellular vesicular exosome;intracellular membrane-bounded organelle;intracellular organelle;intracellular organelle lumen;intracellular organelle part;intracellular part;macromolecular complex;membrane;membrane part;membrane-bounded organelle;membrane-bounded vesicle;membrane…	Alzheimer's disease;Huntington's disease;Oxidative phosphorylation;Parkinson's disease	7	7	7	25.8	25.8	25.8	32.996	0	50.922	20771000	7.31746	23	1.05717	0.0919333	-2.83106	-2.24978	P36542	P36542	ATP synthase subunit gamma, mitochondrial	ATP5C1
NaN	21.1065	NaN	22.6234	21.7745	21.551	Q9NVI7	ATPase family AAA domain-containing protein 3A	ATAD3A		-3.107	1.25131	biological regulation;cell growth;cellular process;growth;negative regulation of apoptosis;negative regulation of biological process;negative regulation of cell death;negative regulation of cellular process;negative regulation of programmed cell death;regulation of apoptosis;regulation of biological process;regulation of cell death;regulation of cellular process;regulation of programmed cell death	adenyl nucleotide binding;adenyl ribonucleotide binding;ATP binding;binding;nucleotide binding;purine nucleotide binding;purine ribonucleoside triphosphate binding;purine ribonucleotide binding;ribonucleotide binding	cell part;cytoplasmic part;integral to membrane;intracellular membrane-bounded organelle;intracellular non-membrane-bounded organelle;intracellular organelle;intracellular organelle part;intracellular part;intrinsic to membrane;membrane;membrane part;membrane-bounded organelle;mitochondrial inner membrane;mitochondrial membrane;mitochondrial nucleoid;mitochondrial part;mitochondrion;non-membrane-…		12	12	3	24.1	24.1	7.6	71.368	0	78.13	19964000	7.30025	31	1.25131	0.0536	-3.107	-2.66556	Q9NVI7	Q9NVI7	ATPase family AAA domain-containing protein 3A	ATAD3A
NaN	NaN	21.9336	22.8363	23.0607	22.4948	Q00325	Phosphate carrier protein, mitochondrial	SLC25A3		-3.65747	1.21202	anion transport;cellular metabolic process;cellular process;establishment of localization;generation of precursor metabolites and energy;inorganic anion transport;ion transmembrane transport;ion transport;metabolic process;phosphate ion transmembrane transport;phosphate ion transport;transmembrane transport;transport	active transmembrane transporter activity;anion transmembrane transporter activity;binding;inorganic anion transmembrane transporter activity;ion transmembrane transporter activity;phosphate ion carrier activity;phosphate ion transmembrane transporter activity;protein binding;protein complex binding;secondary active transmembrane transporter activity;substrate-specific transmembrane transporter a…	cell part;cytoplasmic part;extracellular membrane-bounded organelle;extracellular organelle;extracellular region part;extracellular vesicular exosome;integral to membrane;integral to plasma membrane;intracellular membrane-bounded organelle;intracellular organelle;intracellular organelle part;intracellular part;intrinsic to membrane;intrinsic to plasma membrane;membrane;membrane part;membrane-boun…		6	6	6	19.1	19.1	19.1	40.094	0	42.5	32094000	7.50642	22	1.21202	0.0618018	-3.65747	-2.57928	Q00325	Q00325	Phosphate carrier protein, mitochondrial	SLC25A3
24.0815	NaN	NaN	24.1716	24.3241	23.4187	P14174	Macrophage migration inhibitory factor	MIF		-3.77321	0.896615	aging;biological regulation;biosynthetic process;carboxylic acid biosynthetic process;carboxylic acid metabolic process;cell aging;cell proliferation;cell surface receptor linked signaling pathway;cellular biosynthetic process;cellular component assembly;cellular component organization;cellular component organization or biogenesis;cellular ketone metabolic process;cellular lipid metabolic process…	binding;catalytic activity;chemoattractant activity;cytokine activity;cytokine receptor binding;dopachrome isomerase activity;intramolecular oxidoreductase activity;intramolecular oxidoreductase activity, interconverting keto- and enol-groups;intramolecular oxidoreductase activity, transposing C=C bonds;isomerase activity;phenylpyruvate tautomerase activity;protein binding;receptor binding	cell part;cell surface;cytoplasm;extracellular membrane-bounded organelle;extracellular organelle;extracellular region;extracellular region part;extracellular space;extracellular vesicular exosome;intracellular organelle part;intracellular part;membrane-bounded organelle;membrane-bounded vesicle;nuclear part;nucleoplasm;organelle;organelle part;vesicle	Phenylalanine metabolism;Tyrosine metabolism	2	2	2	17.4	17.4	17.4	12.476	0	19.456	71831000	7.85631	22	0.896615	0.142588	-3.77321	-1.92269	P14174	P14174	Macrophage migration inhibitory factor	MIF

## Sheet: NDP52.LC3Bv_postperseus
LFQ intensity NDP52.LC3Bv_1	LFQ intensity NDP52.LC3Bv_2	LFQ intensity NDP52.LC3Bv_3	LFQ intensity LC3Bwt_1	LFQ intensity LC3Bwt_2	LFQ intensity LC3Bwt_3	Majority protein IDs	Protein names	Gene names	Significant difference NDP52.LC3Bv over LC3Bwt	log2 ratio NDP52.LC3Bv over LC3Bwt	-Log Student's T-test p-value NDP52.LC3Bv over LC3Bwt	GOBP name	GOMF name	GOCC name	KEGG name	Peptides	Razor + unique peptides	Unique peptides	Sequence coverage [%]	Unique + razor sequence coverage [%]	Unique sequence coverage [%]	Mol. weight [kDa]	Q-value	Score	Intensity	log 10 intensity		-Log Student's T-test p-value LFQ intensity NDP52.LC3Bv LFQ intensity LC3Bwt	Student's T-test q-value LFQ intensity NDP52.LC3Bv LFQ intensity LC3Bwt	Student's T-test Difference LFQ intensity NDP52.LC3Bv LFQ intensity LC3Bwt	Student's T-test Test statistic LFQ intensity NDP52.LC3Bv LFQ intensity LC3Bwt	Protein IDs	Majority protein IDs	Protein names	Gene names
27.8859	27.898	27.9416	NaN	NaN	NaN	O60841	Eukaryotic translation initiation factor 5B	EIF5B	+	7.28817	8.19532	biological regulation;biosynthetic process;cellular biosynthetic process;cellular macromolecule biosynthetic process;cellular macromolecule metabolic process;cellular metabolic process;cellular process;cellular protein metabolic process;gene expression;macromolecule biosynthetic process;macromolecule metabolic process;metabolic process;posttranscriptional regulation of gene expression;primary met…	binding;catalytic activity;GTP binding;GTPase activity;guanyl nucleotide binding;guanyl ribonucleotide binding;hydrolase activity;hydrolase activity, acting on acid anhydrides;hydrolase activity, acting on acid anhydrides, in phosphorus-containing anhydrides;nucleic acid binding;nucleoside-triphosphatase activity;nucleotide binding;purine nucleotide binding;purine ribonucleoside triphosphate bind…	cell part;cytoplasm;cytoplasmic part;cytosol;intracellular part	RNA transport	40	40	40	38.6	38.6	38.6	138.83	0	323.31	10482000000	10.0204	135	8.19532	0	7.28817	175.123	O60841	O60841	Eukaryotic translation initiation factor 5B	EIF5B
28.4672	28.3758	28.3506	NaN	NaN	22.3547	Q9Y4B6	Protein VPRBP	VPRBP	+	6.88776	3.88158	B cell activation;B cell differentiation;biological regulation;biosynthetic process;cell activation;cell competition in a multicellular organism;cell differentiation;cellular biosynthetic process;cellular developmental process;cellular macromolecule biosynthetic process;cellular macromolecule metabolic process;cellular metabolic process;cellular nitrogen compound metabolic process;cellular proces…	adenyl nucleotide binding;adenyl ribonucleotide binding;ATP binding;binding;nucleotide binding;purine nucleotide binding;purine ribonucleoside triphosphate binding;purine ribonucleotide binding;ribonucleotide binding	cell part;cytoplasm;intracellular membrane-bounded organelle;intracellular non-membrane-bounded organelle;intracellular organelle;intracellular organelle part;intracellular part;membrane-bounded organelle;non-membrane-bounded organelle;nuclear part;nucleolus;nucleus;organelle;organelle part		45	45	45	32.6	32.6	32.6	169.01	0	323.31	15041000000	10.1773	149	3.88158	0	6.88776	14.5052	Q9Y4B6	Q9Y4B6	Protein VPRBP	VPRBP
28.9392	28.5186	28.273	NaN	23.4051	NaN	P27824	Calnexin	CANX	+	6.76741	2.89505	aging;antigen processing and presentation;antigen processing and presentation of exogenous antigen;antigen processing and presentation of exogenous peptide antigen;antigen processing and presentation of exogenous peptide antigen via MHC class II;antigen processing and presentation of peptide antigen;antigen processing and presentation of peptide antigen via MHC class I;antigen processing and pres…	binding;calcium ion binding;carbohydrate binding;cation binding;ion binding;metal ion binding	axon;cell body;cell part;cell projection;cell projection cytoplasm;cell projection part;cytoplasmic membrane-bounded vesicle;cytoplasmic part;cytoplasmic vesicle;dendrite cytoplasm;dendritic spine;endoplasmic reticulum;endoplasmic reticulum lumen;endoplasmic reticulum membrane;endoplasmic reticulum part;ER-mitochondrion membrane contact site;extracellular membrane-bounded organelle;extracellular …	Antigen processing and presentation;Phagosome;Protein processing in endoplasmic reticulum	28	28	28	47.3	47.3	47.3	67.567	0	323.31	17030000000	10.2312	108	2.89505	0.000658537	6.76741	8.08226	P27824	P27824	Calnexin	CANX
28.2449	28.1833	28.1931	NaN	NaN	NaN	P12270	Nucleoprotein TPR	TPR	+	6.6856	4.76362	biological regulation;biosynthetic process;carbohydrate metabolic process;carbohydrate transport;cell cycle;cell cycle checkpoint;cell cycle phase;cell cycle process;cell division;cell surface receptor linked signaling pathway;cellular biosynthetic process;cellular component disassembly;cellular component disassembly at cellular level;cellular component organization;cellular component organizatio…	binding;chromatin binding;cytoskeletal protein binding;dynein complex binding;enzyme binding;heat shock protein binding;identical protein binding;kinase binding;mitogen-activated protein kinase binding;mRNA binding;nucleic acid binding;nucleocytoplasmic transporter activity;protein binding;protein complex binding;protein dimerization activity;protein homodimerization activity;protein kinase bindi…	cell part;chromosomal part;cytoplasm;cytoplasmic dynein complex;cytoplasmic part;cytoskeletal part;dynein complex;envelope;extrinsic to membrane;inclusion body;intracellular membrane-bounded organelle;intracellular non-membrane-bounded organelle;intracellular organelle;intracellular organelle part;intracellular part;kinetochore;macromolecular complex;membrane;membrane part;membrane-bounded organe…	MAPK signaling pathway - yeast;Pathways in cancer;RNA transport;Thyroid cancer	89	89	89	44.3	44.3	44.3	267.29	0	323.31	12971000000	10.113	272	4.76362	0	6.6856	24.2222	P12270	P12270	Nucleoprotein TPR	TPR
26.9394	27.0899	26.9072	NaN	NaN	NaN	Q9Y3U8	60S ribosomal protein L36	RPL36	+	6.5733	4.49821	biosynthetic process;catabolic process;cellular biosynthetic process;cellular catabolic process;cellular component disassembly;cellular component disassembly at cellular level;cellular component organization;cellular component organization at cellular level;cellular component organization or biogenesis;cellular component organization or biogenesis at cellular level;cellular macromolecular complex…	structural constituent of ribosome;structural molecule activity	cell part;cytoplasm;cytoplasmic part;cytosol;cytosolic large ribosomal subunit;intracellular non-membrane-bounded organelle;intracellular organelle;intracellular organelle part;intracellular part;large ribosomal subunit;macromolecular complex;membrane;non-membrane-bounded organelle;nuclear part;nucleolus;organelle;organelle part;ribonucleoprotein complex	Ribosome	5	5	5	27.6	27.6	27.6	12.254	0	28.989	6065900000	9.7829	25	4.49821	0	6.5733	20.7692	Q9Y3U8	Q9Y3U8	60S ribosomal protein L36	RPL36
27.1242	27.2517	27.2049	NaN	NaN	NaN	O75533	Splicing factor 3B subunit 1	SF3B1	+	6.29163	4.15313	anterior/posterior pattern specification;cellular macromolecule metabolic process;cellular metabolic process;cellular nitrogen compound metabolic process;cellular process;developmental process;gene expression;macromolecule metabolic process;metabolic process;mRNA metabolic process;mRNA processing;nitrogen compound metabolic process;nuclear mRNA splicing, via spliceosome;nucleic acid metabolic pro…	binding;chromatin binding	catalytic step 2 spliceosome;cell part;intracellular membrane-bounded organelle;intracellular organelle;intracellular organelle part;intracellular part;macromolecular complex;membrane-bounded organelle;nuclear body;nuclear part;nuclear speck;nucleoplasm;nucleoplasm part;nucleus;organelle;organelle part;ribonucleoprotein complex;spliceosomal complex;U12-type spliceosomal complex	Spliceosome	43	43	43	47	47	47	145.83	0	323.31	6610900000	9.82026	146	4.15313	0	6.29163	16.9953	O75533	O75533	Splicing factor 3B subunit 1	SF3B1
27.0872	27.1205	26.9101	NaN	NaN	NaN	Q16531	DNA damage-binding protein 1	DDB1	+	6.28558	5.59287	biological regulation;biosynthetic process;catabolic process;cell surface receptor linked signaling pathway;cellular biosynthetic process;cellular catabolic process;cellular component organization;cellular component organization at cellular level;cellular component organization or biogenesis;cellular component organization or biogenesis at cellular level;cellular macromolecule biosynthetic proces…	binding;damaged DNA binding;DNA binding;nucleic acid binding	cell part;CUL4 RING ubiquitin ligase complex;Cul4A-RING ubiquitin ligase complex;Cul4B-RING ubiquitin ligase complex;cullin-RING ubiquitin ligase complex;cytoplasm;extracellular membrane-bounded organelle;extracellular organelle;extracellular region part;extracellular space;extracellular vesicular exosome;intracellular membrane-bounded organelle;intracellular organelle;intracellular organelle par…	Nucleotide excision repair;Ubiquitin mediated proteolysis	32	32	32	30.9	30.9	30.9	126.97	0	323.31	5785300000	9.76233	111	5.59287	0	6.28558	39.1096	Q16531	Q16531	DNA damage-binding protein 1	DDB1
27.5056	27.4903	27.444	NaN	NaN	NaN	Q8IZL8	Proline-, glutamic acid- and leucine-rich protein 1	PELP1	+	6.27704	3.14348	biological regulation;biosynthetic process;cellular biosynthetic process;cellular macromolecule biosynthetic process;cellular macromolecule metabolic process;cellular metabolic process;cellular nitrogen compound metabolic process;cellular process;cellular response to chemical stimulus;cellular response to endogenous stimulus;cellular response to estrogen stimulus;cellular response to hormone stim…	binding;chromatin binding;protein binding;transcription factor binding	cell part;chromatin;chromosomal part;cytoplasm;histone methyltransferase complex;intracellular membrane-bounded organelle;intracellular non-membrane-bounded organelle;intracellular organelle;intracellular organelle part;intracellular part;macromolecular complex;membrane;membrane-bounded organelle;methyltransferase complex;MLL1 complex;non-membrane-bounded organelle;nuclear part;nucleolus;nucleopl…		19	19	19	26	26	26	119.7	0	199.11	7746500000	9.88911	82	3.14348	0.00080597	6.27704	9.38344	Q8IZL8	Q8IZL8	Proline-, glutamic acid- and leucine-rich protein 1	PELP1
27.3963	26.9686	27.0394	NaN	NaN	NaN	P61247	40S ribosomal protein S3a	RPS3A	+	6.15654	3.59325	biological regulation;biosynthetic process;catabolic process;cell differentiation;cellular biosynthetic process;cellular catabolic process;cellular component disassembly;cellular component disassembly at cellular level;cellular component organization;cellular component organization at cellular level;cellular component organization or biogenesis;cellular component organization or biogenesis at cel…	binding;nucleic acid binding;RNA binding;structural constituent of ribosome;structural molecule activity	adherens junction;anchoring junction;cell junction;cell part;cell-substrate adherens junction;cell-substrate junction;cytoplasm;cytoplasmic part;cytosol;cytosolic small ribosomal subunit;extracellular membrane-bounded organelle;extracellular organelle;extracellular region part;extracellular vesicular exosome;focal adhesion;intracellular membrane-bounded organelle;intracellular non-membrane-bounde…	Ribosome	17	17	17	50	50	50	29.945	0	224.83	6415000000	9.8072	60	3.59325	0	6.15654	12.2486	P61247	P61247	40S ribosomal protein S3a	RPS3A
27.2661	27.2142	27.1677	NaN	20.5417	NaN	Q9NXF1	Testis-expressed sequence 10 protein	TEX10	+	5.96406	4.07142			cell part;cytoplasm;histone methyltransferase complex;integral to membrane;intracellular non-membrane-bounded organelle;intracellular organelle;intracellular organelle part;intracellular part;intrinsic to membrane;macromolecular complex;membrane;membrane part;methyltransferase complex;MLL1 complex;non-membrane-bounded organelle;nuclear membrane;nuclear part;nucleolus;nucleoplasm part;organelle;or…		28	28	28	37.1	37.1	37.1	105.67	0	323.31	6448700000	9.80947	100	4.07142	0	5.96406	16.2053	Q9NXF1	Q9NXF1	Testis-expressed sequence 10 protein	TEX10
26.6919	26.5225	26.5634	NaN	NaN	NaN	Q9H4L7	SWI/SNF-related matrix-associated actin-dependent regulator of chromatin subfamily A containing DEAD/H box 1	SMARCAD1	+	5.73871	3.43163	ATP-dependent chromatin remodeling;biological regulation;catabolic process;cell cycle process;cellular catabolic process;cellular component assembly;cellular component organization;cellular component organization at cellular level;cellular component organization or biogenesis;cellular component organization or biogenesis at cellular level;cellular macromolecule catabolic process;cellular macromol…	adenyl nucleotide binding;adenyl ribonucleotide binding;ATP binding;binding;catalytic activity;DNA binding;helicase activity;hydrolase activity;hydrolase activity, acting on acid anhydrides;hydrolase activity, acting on acid anhydrides, in phosphorus-containing anhydrides;nucleic acid binding;nucleoside-triphosphatase activity;nucleotide binding;purine nucleotide binding;purine ribonucleoside tri…	cell part;chromatin;chromosomal part;heterochromatin;intracellular organelle part;intracellular part;nuclear chromosome part;nuclear matrix;nuclear part;nuclear replication fork;nucleoplasm;organelle part;replication fork;site of double-strand break		22	22	22	25.5	25.5	25.5	117.4	0	308.23	4268900000	9.63032	74	3.43163	0	5.73871	11.1352	Q9H4L7	Q9H4L7	SWI/SNF-related matrix-associated actin-dependent regulator of chromatin subfamily A containing DEAD/H box 1	SMARCAD1
27.9033	28.032	28.0673	NaN	23.5955	NaN	P43243	Matrin-3	MATR3	+	5.57329	2.70244	biological regulation;posttranscriptional regulation of gene expression;regulation of biological process;regulation of gene expression;regulation of macromolecule metabolic process;regulation of metabolic process	binding;cation binding;ion binding;metal ion binding;nucleotide binding;structural molecule activity;transition metal ion binding;zinc ion binding	cell part;intracellular organelle part;intracellular part;membrane;nuclear inner membrane;nuclear matrix;nuclear membrane;nuclear part;nucleoplasm;organelle inner membrane;organelle membrane;organelle part		30	30	30	45	45	45	94.622	0	323.31	11396000000	10.0568	118	2.70244	0.00104167	5.57329	7.18844	P43243	P43243	Matrin-3	MATR3
26.7058	27.1076	26.5888	NaN	NaN	NaN	P10412;P16403;P16402	Histone H1.4;Histone H1.2;Histone H1.3	HIST1H1E;HIST1H1C;HIST1H1D	+	5.56424	3.70896	cellular component assembly;cellular component assembly at cellular level;cellular component organization;cellular component organization at cellular level;cellular component organization or biogenesis;cellular component organization or biogenesis at cellular level;cellular macromolecular complex assembly;cellular macromolecular complex subunit organization;cellular process;chromatin assembly;chr…	binding;chromatin binding;chromatin DNA binding;DNA binding;nucleic acid binding;structure-specific DNA binding	cell part;chromatin;chromosomal part;euchromatin;extracellular membrane-bounded organelle;extracellular organelle;extracellular region part;extracellular vesicular exosome;heterochromatin;intracellular membrane-bounded organelle;intracellular organelle;intracellular organelle part;intracellular part;macromolecular complex;membrane-bounded organelle;membrane-bounded vesicle;nuclear chromatin;nucle…		9	9	7	26.9	26.9	19.6	21.865	0	45.121	4866500000	9.68722	30	3.70896	0	5.56424	13.1103	P10412;P16403;P16402;Q02539;P22492	P10412;P16403;P16402	Histone H1.4;Histone H1.2;Histone H1.3	HIST1H1E;HIST1H1C;HIST1H1D
26.5266	26.4989	26.2757	NaN	NaN	NaN	Q9NR30	Nucleolar RNA helicase 2	DDX21	+	5.43861	6.14054	biosynthetic process;cell differentiation;cellular biosynthetic process;cellular developmental process;cellular macromolecule biosynthetic process;cellular macromolecule metabolic process;cellular metabolic process;cellular nitrogen compound metabolic process;cellular process;developmental process;macromolecule biosynthetic process;macromolecule metabolic process;metabolic process;multi-organism …	adenyl nucleotide binding;adenyl ribonucleotide binding;ATP binding;ATPase activity;ATPase activity, coupled;ATP-dependent helicase activity;ATP-dependent RNA helicase activity;binding;catalytic activity;double-stranded RNA binding;helicase activity;hydrolase activity;hydrolase activity, acting on acid anhydrides;hydrolase activity, acting on acid anhydrides, in phosphorus-containing anhydrides;n…	cell part;cytoplasm;intracellular membrane-bounded organelle;intracellular non-membrane-bounded organelle;intracellular organelle;intracellular organelle part;intracellular part;membrane;membrane-bounded organelle;non-membrane-bounded organelle;nuclear part;nucleolus;nucleoplasm;nucleus;organelle;organelle part		20	20	20	30	30	30	87.343	0	323.31	3770500000	9.5764	78	6.14054	0	5.43861	53.6315	Q9NR30	Q9NR30	Nucleolar RNA helicase 2	DDX21
26.9927	26.8422	27.02	NaN	NaN	NaN	Q13435	Splicing factor 3B subunit 2	SF3B2	+	5.31064	2.91102	cellular macromolecule metabolic process;cellular metabolic process;cellular nitrogen compound metabolic process;cellular process;gene expression;macromolecule metabolic process;metabolic process;mRNA metabolic process;mRNA processing;nitrogen compound metabolic process;nuclear mRNA splicing, via spliceosome;nucleic acid metabolic process;nucleobase-containing compound metabolic process;primary m…		catalytic step 2 spliceosome;cell part;intracellular organelle part;intracellular part;macromolecular complex;nuclear part;nucleoplasm;organelle part;ribonucleoprotein complex;spliceosomal complex;U12-type spliceosomal complex	Spliceosome	29	29	29	34.9	34.9	34.9	100.23	0	217.59	5535100000	9.74313	91	2.91102	0.000666667	5.31064	8.16066	Q13435	Q13435	Splicing factor 3B subunit 2	SF3B2
26.8125	26.8805	26.8173	NaN	NaN	NaN	P25054	Adenomatous polyposis coli protein	APC	+	5.28134	5.7766	anatomical structure development;anatomical structure homeostasis;anatomical structure morphogenesis;anterior/posterior pattern specification;apoptosis;axis specification;axonogenesis;biological adhesion;biological regulation;canonical Wnt receptor signaling pathway;canonical Wnt receptor signaling pathway involved in negative regulation of apoptosis;canonical Wnt receptor signaling pathway invol…	beta-catenin binding;binding;cytoskeletal protein binding;enzyme binding;enzyme regulator activity;gamma-catenin binding;kinase binding;kinase regulator activity;microtubule binding;microtubule plus-end binding;protein binding;protein kinase binding;protein kinase regulator activity;tubulin binding	adherens junction;anchoring junction;axon part;axonal growth cone;beta-catenin destruction complex;catenin complex;cell junction;cell part;cell projection;cell projection membrane;cell projection part;cell-cell junction;centrosome;chromosomal part;cytoplasm;cytoplasmic microtubule;cytoplasmic part;cytoskeletal part;cytosol;extrinsic to membrane;extrinsic to plasma membrane;growth cone;intracellul…	Basal cell carcinoma;Colorectal cancer;Endometrial cancer;Pathways in cancer;Regulation of actin cytoskeleton;Wnt signaling pathway	49	49	49	23.9	23.9	23.9	311.64	0	323.31	4967700000	9.69616	138	5.7766	0	5.28134	43.4815	P25054;O95996	P25054	Adenomatous polyposis coli protein	APC
26.6721	26.7321	26.773	NaN	NaN	NaN	Q5T4S7	E3 ubiquitin-protein ligase UBR4	UBR4	+	5.23902	7.6072	cellular macromolecule metabolic process;cellular metabolic process;cellular process;cellular protein metabolic process;macromolecule metabolic process;macromolecule modification;metabolic process;primary metabolic process;protein metabolic process;protein modification by small protein conjugation;protein modification by small protein conjugation or removal;protein modification process;protein ub…	acid-amino acid ligase activity;binding;catalytic activity;cation binding;ion binding;ligase activity;ligase activity, forming carbon-nitrogen bonds;metal ion binding;small conjugating protein ligase activity;transition metal ion binding;ubiquitin-protein ligase activity;zinc ion binding	cell part;centrosome;cytoplasm;cytoplasmic part;cytoskeletal part;integral to membrane;intracellular non-membrane-bounded organelle;intracellular organelle;intracellular organelle part;intracellular part;intrinsic to membrane;membrane;membrane part;microtubule organizing center;non-membrane-bounded organelle;nuclear part;nucleoplasm;organelle;organelle part		61	61	61	15.5	15.5	15.5	573.83	0	323.31	4638700000	9.6664	157	7.6072	0	5.23902	124.822	Q5T4S7	Q5T4S7	E3 ubiquitin-protein ligase UBR4	UBR4
25.5851	25.6495	25.5949	NaN	NaN	NaN	Q15393	Splicing factor 3B subunit 3	SF3B3	+	5.15848	3.62664	biological regulation;cellular component assembly;cellular component organization;cellular component organization or biogenesis;cellular macromolecule metabolic process;cellular metabolic process;cellular nitrogen compound metabolic process;cellular process;gene expression;macromolecular complex assembly;macromolecular complex subunit organization;macromolecule metabolic process;metabolic process…	binding;nucleic acid binding;RNA binding	catalytic step 2 spliceosome;cell part;intracellular organelle part;intracellular part;macromolecular complex;nuclear part;nucleoplasm;organelle part;ribonucleoprotein complex;small nuclear ribonucleoprotein complex;spliceosomal complex;U12-type spliceosomal complex	Spliceosome	19	19	19	22.2	22.2	22.2	135.58	0	157.83	2135200000	9.32944	44	3.62664	0	5.15848	12.4915	Q15393	Q15393	Splicing factor 3B subunit 3	SF3B3
27.7261	27.5407	27.4394	NaN	25.0719	NaN	P62750	60S ribosomal protein L23a	RPL23A	+	5.15047	1.74177	biosynthetic process;catabolic process;cell proliferation;cellular biosynthetic process;cellular catabolic process;cellular component disassembly;cellular component disassembly at cellular level;cellular component organization;cellular component organization at cellular level;cellular component organization or biogenesis;cellular component organization or biogenesis at cellular level;cellular mac…	binding;nucleic acid binding;nucleotide binding;RNA binding;rRNA binding;structural constituent of ribosome;structural molecule activity	cell part;cytoplasm;cytoplasmic part;cytosol;cytosolic large ribosomal subunit;extracellular membrane-bounded organelle;extracellular organelle;extracellular region part;extracellular vesicular exosome;intracellular membrane-bounded organelle;intracellular non-membrane-bounded organelle;intracellular organelle;intracellular organelle part;intracellular part;large ribosomal subunit;macromolecular …	Ribosome	9	9	9	51.3	51.3	51.3	17.695	0	176.04	8721200000	9.94058	60	1.74177	0.00296393	5.15047	3.86158	P62750	P62750	60S ribosomal protein L23a	RPL23A
26.4905	26.4141	26.3956	NaN	21.9222	NaN	P46100	Transcriptional regulator ATRX	ATRX	+	5.11218	4.08143	anatomical structure development;biological regulation;biosynthetic process;cell development;cellular biosynthetic process;cellular component assembly;cellular component assembly at cellular level;cellular component organization;cellular component organization at cellular level;cellular component organization or biogenesis;cellular component organization or biogenesis at cellular level;cellular d…	adenyl nucleotide binding;adenyl ribonucleotide binding;ATP binding;ATPase activity;ATPase activity, coupled;binding;catalytic activity;cation binding;chromatin binding;chromo shadow domain binding;DNA binding;DNA helicase activity;DNA translocase activity;DNA-dependent ATPase activity;helicase activity;histone binding;hydrolase activity;hydrolase activity, acting on acid anhydrides;hydrolase act…	cell part;chromatin;chromatin remodeling complex;chromosomal part;heterochromatin;intracellular membrane-bounded organelle;intracellular organelle;intracellular organelle part;intracellular part;macromolecular complex;membrane-bounded organelle;nuclear body;nuclear chromatin;nuclear chromosome part;nuclear heterochromatin;nuclear part;nucleoplasm;nucleoplasm part;nucleus;organelle;organelle part;…		35	35	35	16.8	16.8	16.8	282.58	0	323.31	3756600000	9.57479	89	4.08143	0	5.11218	16.3001	P46100	P46100	Transcriptional regulator ATRX	ATRX
26.1232	26.1734	26.2346	NaN	20.9017	21.0845	P52272	Heterogeneous nuclear ribonucleoprotein M	HNRNPM	+	5.09221	5.8747	alternative nuclear mRNA splicing, via spliceosome;cellular macromolecule metabolic process;cellular metabolic process;cellular nitrogen compound metabolic process;cellular process;gene expression;macromolecule metabolic process;metabolic process;mRNA metabolic process;mRNA processing;nitrogen compound metabolic process;nuclear mRNA splicing, via spliceosome;nucleic acid metabolic process;nucleob…	binding;nucleic acid binding;nucleotide binding;protein binding;protein domain specific binding;RNA binding	catalytic step 2 spliceosome;cell part;extracellular matrix;extracellular membrane-bounded organelle;extracellular organelle;extracellular region part;extracellular vesicular exosome;integral to membrane;integral to plasma membrane;intracellular non-membrane-bounded organelle;intracellular organelle;intracellular organelle part;intracellular part;intrinsic to membrane;intrinsic to plasma membrane…	Spliceosome	27	27	27	44.7	44.7	44.7	77.515	0	94.774	3397300000	9.53113	94	5.8747	0	5.09221	46.0119	P52272	P52272	Heterogeneous nuclear ribonucleoprotein M	HNRNPM
25.9451	25.9454	25.7249	NaN	NaN	NaN	Q00839	Heterogeneous nuclear ribonucleoprotein U	HNRNPU	+	5.08762	3.38329	biological regulation;cell differentiation;cellular developmental process;cellular macromolecule metabolic process;cellular metabolic process;cellular nitrogen compound metabolic process;cellular process;circadian regulation of gene expression;circadian rhythm;CRD-mediated mRNA stabilization;developmental process;gene expression;macromolecule metabolic process;metabolic process;mRNA metabolic pro…	adenyl nucleotide binding;adenyl ribonucleotide binding;ATP binding;binding;core promoter binding;DNA binding;nucleic acid binding;nucleotide binding;purine nucleotide binding;purine ribonucleoside triphosphate binding;purine ribonucleotide binding;regulatory region DNA binding;regulatory region nucleic acid binding;ribonucleotide binding;RNA binding;transcription regulatory region DNA binding	catalytic step 2 spliceosome;cell part;cell surface;CRD-mediated mRNA stability complex;cytoplasmic part;intracellular membrane-bounded organelle;intracellular organelle;intracellular organelle part;intracellular part;macromolecular complex;membrane;membrane-bounded organelle;nuclear part;nucleoplasm;nucleus;organelle;organelle part;protein complex;ribonucleoprotein complex;spliceosomal complex	Spliceosome	15	15	15	19.5	19.5	19.5	90.583	0	120.86	2535000000	9.40398	45	3.38329	0.000990826	5.08762	10.8213	Q00839	Q00839	Heterogeneous nuclear ribonucleoprotein U	HNRNPU
25.1947	25.0923	25.1448	NaN	NaN	NaN	Q15047	Histone-lysine N-methyltransferase SETDB1	SETDB1	+	5.01443	3.11632	anatomical structure development;biological regulation;biosynthetic process;bone development;cell proliferation;cellular biosynthetic process;cellular component organization;cellular component organization at cellular level;cellular component organization or biogenesis;cellular component organization or biogenesis at cellular level;cellular macromolecule biosynthetic process;cellular macromolecul…	binding;catalytic activity;cation binding;DNA binding;histone methyltransferase activity;histone-lysine N-methyltransferase activity;ion binding;lysine N-methyltransferase activity;metal ion binding;methyltransferase activity;N-methyltransferase activity;nucleic acid binding;protein methyltransferase activity;protein-lysine N-methyltransferase activity;S-adenosylmethionine-dependent methyltransfe…	cell part;chromatin;chromosomal part;cytoplasm;intracellular membrane-bounded organelle;intracellular organelle;intracellular organelle part;intracellular part;membrane;membrane-bounded organelle;nuclear chromatin;nuclear chromosome part;nuclear part;nucleoplasm;nucleus;organelle;organelle part;plasma membrane	Lysine degradation	12	12	12	12.7	12.7	12.7	143.16	0	104.89	1582400000	9.19932	37	3.11632	0.000788321	5.01443	9.2323	Q15047	Q15047	Histone-lysine N-methyltransferase SETDB1	SETDB1
26.9171	25.9121	26.9987	NaN	NaN	22.9151	P06748	Nucleophosmin	NPM1	+	4.96814	2.57874	aging;ATP-dependent chromatin remodeling;biological regulation;cell aging;cell cycle process;cellular component assembly;cellular component assembly at cellular level;cellular component organization;cellular component organization at cellular level;cellular component organization or biogenesis;cellular component organization or biogenesis at cellular level;cellular macromolecular complex assembly…	binding;enzyme binding;enzyme inhibitor activity;enzyme regulator activity;histone binding;identical protein binding;kinase binding;kinase inhibitor activity;kinase regulator activity;NF-kappaB binding;nucleic acid binding;protein binding;protein binding transcription factor activity;protein dimerization activity;protein heterodimerization activity;protein homodimerization activity;protein kinase…	adherens junction;anchoring junction;cell junction;cell part;cell-substrate adherens junction;cell-substrate junction;centrosome;cytoplasm;cytoplasmic part;cytoskeletal part;cytosol;focal adhesion;intracellular membrane-bounded organelle;intracellular non-membrane-bounded organelle;intracellular organelle;intracellular organelle part;intracellular part;macromolecular complex;membrane;membrane-bou…		12	12	12	41.8	41.8	41.8	32.575	0	239.81	4639300000	9.66645	44	2.57874	0.00097561	4.96814	6.66157	P06748	P06748	Nucleophosmin	NPM1
26.3171	26.3975	26.4177	NaN	NaN	NaN	Q14257	Reticulocalbin-2	RCN2	+	4.95518	2.98463		binding;calcium ion binding;cation binding;ion binding;metal ion binding	cell part;cytoplasmic part;endoplasmic reticulum;endoplasmic reticulum lumen;endoplasmic reticulum part;intracellular membrane-bounded organelle;intracellular non-membrane-bounded organelle;intracellular organelle;intracellular organelle lumen;intracellular organelle part;intracellular part;membrane-bounded organelle;membrane-enclosed lumen;non-membrane-bounded organelle;nuclear part;nucleolus;or…		17	17	17	63.7	63.7	63.7	36.876	0	272.52	3595900000	9.55581	51	2.98463	0.000710526	4.95518	8.53106	Q14257	Q14257	Reticulocalbin-2	RCN2
26.0158	26.1586	25.9564	NaN	NaN	NaN	Q9H1A4	Anaphase-promoting complex subunit 1	ANAPC1	+	4.95347	4.27813	anaphase-promoting complex-dependent proteasomal ubiquitin-dependent protein catabolic process;biological regulation;catabolic process;cell cycle;cell cycle checkpoint;cell cycle phase;cell cycle process;cell division;cellular catabolic process;cellular component organization;cellular component organization at cellular level;cellular component organization or biogenesis;cellular component organiz…		anaphase-promoting complex;cell part;cullin-RING ubiquitin ligase complex;cytoplasmic part;cytosol;intracellular organelle part;intracellular part;macromolecular complex;nuclear part;nuclear ubiquitin ligase complex;nucleoplasm;organelle part;protein complex;ubiquitin ligase complex	Cell cycle;Cell cycle - yeast;Meiosis - yeast;Oocyte meiosis;Progesterone-mediated oocyte maturation;Ubiquitin mediated proteolysis	31	31	31	22.6	22.6	22.6	216.5	0	177.7	2903800000	9.46297	75	4.27813	0	4.95347	18.2775	Q9H1A4	Q9H1A4	Anaphase-promoting complex subunit 1	ANAPC1
26.1327	26.0523	25.978	NaN	NaN	NaN	P42766	60S ribosomal protein L35	RPL35	+	4.9429	5.29868	biosynthetic process;catabolic process;cellular biosynthetic process;cellular catabolic process;cellular component disassembly;cellular component disassembly at cellular level;cellular component organization;cellular component organization at cellular level;cellular component organization or biogenesis;cellular component organization or biogenesis at cellular level;cellular macromolecular complex…	binding;mRNA binding;nucleic acid binding;RNA binding;structural constituent of ribosome;structural molecule activity	cell part;cytoplasm;cytoplasmic part;cytosol;cytosolic large ribosomal subunit;intracellular non-membrane-bounded organelle;intracellular organelle;intracellular organelle part;intracellular part;large ribosomal subunit;macromolecular complex;membrane;non-membrane-bounded organelle;nuclear part;nucleolus;organelle;organelle part;ribonucleoprotein complex	Ribosome	4	4	4	26	26	26	14.551	0	85.513	2898300000	9.46214	21	5.29868	0	4.9429	33.0023	P42766	P42766	60S ribosomal protein L35	RPL35
28.1758	28.0984	27.7439	NaN	26.1975	NaN	P62854;Q5JNZ5	40S ribosomal protein S26;Putative 40S ribosomal protein S26-like 1	RPS26;RPS26P11	+	4.88588	1.41714	biological regulation;biosynthetic process;catabolic process;cellular biosynthetic process;cellular catabolic process;cellular component disassembly;cellular component disassembly at cellular level;cellular component organization;cellular component organization at cellular level;cellular component organization or biogenesis;cellular component organization or biogenesis at cellular level;cellular …	binding;mRNA binding;nucleic acid binding;RNA binding;structural constituent of ribosome;structural molecule activity	cell part;cytoplasm;cytoplasmic part;cytosol;cytosolic small ribosomal subunit;extracellular membrane-bounded organelle;extracellular organelle;extracellular region part;extracellular vesicular exosome;intracellular non-membrane-bounded organelle;intracellular organelle;intracellular organelle part;intracellular part;macromolecular complex;membrane;membrane-bounded organelle;membrane-bounded vesi…	Ribosome	3	3	3	27	27	27	13.015	0	19.994	12113000000	10.0833	11	1.41714	0.00880712	4.88588	3.04352	P62854;Q5JNZ5	P62854;Q5JNZ5	40S ribosomal protein S26;Putative 40S ribosomal protein S26-like 1	RPS26;RPS26P11
26.0339	26.0248	25.8551	NaN	NaN	NaN	Q9Y4W2	Ribosomal biogenesis protein LAS1L	LAS1L	+	4.83694	5.53092	cellular macromolecule metabolic process;cellular metabolic process;cellular nitrogen compound metabolic process;cellular process;macromolecule metabolic process;metabolic process;ncRNA metabolic process;ncRNA processing;nitrogen compound metabolic process;nucleic acid metabolic process;nucleobase-containing compound metabolic process;primary metabolic process;RNA metabolic process;RNA processing…		cell part;cytoplasm;cytoplasmic part;cytoskeletal part;histone methyltransferase complex;intracellular non-membrane-bounded organelle;intracellular organelle;intracellular organelle part;intracellular part;macromolecular complex;membrane;methyltransferase complex;microtubule organizing center;MLL1 complex;non-membrane-bounded organelle;nuclear part;nucleolus;nucleoplasm;nucleoplasm part;organelle…		15	15	15	28.2	28.2	28.2	83.064	0	182.24	2756100000	9.44029	48	5.53092	0	4.83694	37.7363	Q9Y4W2	Q9Y4W2	Ribosomal biogenesis protein LAS1L	LAS1L
26.4411	26.2064	25.9244	NaN	22.4593	NaN	Q96A33	Coiled-coil domain-containing protein 47	CCDC47	+	4.82212	2.97818	biological regulation;calcium ion homeostasis;cation homeostasis;cell differentiation;cellular developmental process;cellular process;cellular response to biotic stimulus;cellular response to stimulus;cellular response to stress;chemical homeostasis;developmental process;divalent inorganic cation homeostasis;ER overload response;ER-nucleus signaling pathway;homeostatic process;ion homeostasis;met…	binding;calcium ion binding;cation binding;ion binding;metal ion binding	cell part;cytoplasmic part;endoplasmic reticulum;integral to membrane;intracellular membrane-bounded organelle;intracellular organelle;intracellular part;intrinsic to membrane;membrane;membrane part;membrane-bounded organelle;organelle		16	16	16	36.6	36.6	36.6	55.873	0	234.61	3267600000	9.51423	66	2.97818	0.000705882	4.82212	8.49797	Q96A33	Q96A33	Coiled-coil domain-containing protein 47	CCDC47
25.8612	25.905	25.8724	NaN	NaN	NaN	Q8TDN6	Ribosome biogenesis protein BRX1 homolog	BRIX1	+	4.80924	5.39695	cellular component assembly;cellular component assembly at cellular level;cellular component organization;cellular component organization at cellular level;cellular component organization or biogenesis;cellular component organization or biogenesis at cellular level;cellular macromolecular complex assembly;cellular macromolecular complex subunit organization;cellular process;macromolecular complex…		cell part;intracellular membrane-bounded organelle;intracellular non-membrane-bounded organelle;intracellular organelle;intracellular organelle part;intracellular part;membrane-bounded organelle;non-membrane-bounded organelle;nuclear part;nucleolus;nucleus;organelle;organelle part		12	12	12	41.9	41.9	41.9	41.401	0	85.184	2554400000	9.40729	42	5.39695	0	4.80924	34.9288	Q8TDN6	Q8TDN6	Ribosome biogenesis protein BRX1 homolog	BRIX1
25.5039	25.4124	25.1339	NaN	NaN	NaN	P62829	60S ribosomal protein L23	RPL23	+	4.73854	2.76978	biosynthetic process;catabolic process;cellular biosynthetic process;cellular catabolic process;cellular component disassembly;cellular component disassembly at cellular level;cellular component organization;cellular component organization at cellular level;cellular component organization or biogenesis;cellular component organization or biogenesis at cellular level;cellular macromolecular complex…	structural constituent of ribosome;structural molecule activity	adherens junction;anchoring junction;cell junction;cell part;cell-substrate adherens junction;cell-substrate junction;cytoplasm;cytoplasmic part;cytosol;cytosolic large ribosomal subunit;extracellular membrane-bounded organelle;extracellular organelle;extracellular region part;extracellular vesicular exosome;focal adhesion;intracellular non-membrane-bounded organelle;intracellular organelle;intra…	Ribosome	7	7	7	46.4	46.4	46.4	14.865	0	34.563	2046300000	9.31097	27	2.76978	0.0010989	4.73854	7.49034	P62829	P62829	60S ribosomal protein L23	RPL23
25.427	25.3429	25.1705	NaN	NaN	NaN	Q14839	Chromodomain-helicase-DNA-binding protein 4	CHD4	+	4.71969	3.86581	ATP-dependent chromatin remodeling;biological regulation;biosynthetic process;cellular biosynthetic process;cellular component assembly;cellular component assembly at cellular level;cellular component organization;cellular component organization at cellular level;cellular component organization or biogenesis;cellular component organization or biogenesis at cellular level;cellular macromolecule bi…	adenyl nucleotide binding;adenyl ribonucleotide binding;ATP binding;ATPase activity;ATPase activity, coupled;ATP-dependent DNA helicase activity;ATP-dependent helicase activity;binding;catalytic activity;cation binding;DNA binding;DNA helicase activity;DNA-dependent ATPase activity;helicase activity;hydrolase activity;hydrolase activity, acting on acid anhydrides;hydrolase activity, acting on aci…	cell part;centrosome;chromatin;chromatin remodeling complex;chromosomal part;cytoplasm;cytoplasmic part;cytoskeletal part;histone deacetylase complex;intracellular membrane-bounded organelle;intracellular non-membrane-bounded organelle;intracellular organelle;intracellular organelle part;intracellular part;macromolecular complex;membrane;membrane-bounded organelle;microtubule organizing center;no…		35	35	29	24.3	24.3	21.2	218	0	233.26	1746600000	9.24219	63	3.86581	0	4.71969	14.3721	Q14839;Q8TDI0	Q14839	Chromodomain-helicase-DNA-binding protein 4	CHD4
25.6061	25.5434	25.6326	NaN	21.4064	NaN	Q5SY16	Polynucleotide 5-hydroxyl-kinase NOL9	NOL9	+	4.67474	4.15688	cellular macromolecule metabolic process;cellular metabolic process;cellular nitrogen compound metabolic process;cellular process;cleavage in ITS2 between 5.8S rRNA and LSU-rRNA of tricistronic rRNA transcript (SSU-rRNA, 5.8S rRNA, LSU-rRNA);cleavage involved in rRNA processing;endonucleolytic cleavage involved in rRNA processing;endonucleolytic cleavage of tricistronic rRNA transcript (SSU-rRNA,…	adenyl nucleotide binding;adenyl ribonucleotide binding;ATP binding;binding;catalytic activity;kinase activity;nucleic acid binding;nucleobase-containing compound kinase activity;nucleotide binding;phosphotransferase activity, alcohol group as acceptor;polynucleotide 5'-hydroxyl-kinase activity;purine nucleotide binding;purine ribonucleoside triphosphate binding;purine ribonucleotide binding;ribo…	cell part;intracellular non-membrane-bounded organelle;intracellular organelle;intracellular organelle part;intracellular part;membrane;non-membrane-bounded organelle;nuclear part;nucleolus;organelle;organelle part		12	12	12	22.2	22.2	22.2	79.322	0	147.92	2114900000	9.32529	36	4.15688	0	4.67474	17.0325	Q5SY16	Q5SY16	Polynucleotide 5-hydroxyl-kinase NOL9	NOL9
25.2995	25.1319	25.2971	NaN	NaN	NaN	P62280	40S ribosomal protein S11	RPS11	+	4.59418	3.46243	biosynthetic process;catabolic process;cellular biosynthetic process;cellular catabolic process;cellular component disassembly;cellular component disassembly at cellular level;cellular component organization;cellular component organization at cellular level;cellular component organization or biogenesis;cellular component organization or biogenesis at cellular level;cellular macromolecular complex…	binding;nucleic acid binding;RNA binding;rRNA binding;structural constituent of ribosome;structural molecule activity	adherens junction;anchoring junction;cell junction;cell part;cell-substrate adherens junction;cell-substrate junction;cytoplasm;cytoplasmic part;cytosol;cytosolic small ribosomal subunit;extracellular membrane-bounded organelle;extracellular organelle;extracellular region part;extracellular vesicular exosome;focal adhesion;intracellular non-membrane-bounded organelle;intracellular organelle;intra…	Ribosome	7	7	7	28.5	28.5	28.5	18.431	0	14.745	1676300000	9.22435	23	3.46243	0	4.59418	11.3396	P62280	P62280	40S ribosomal protein S11	RPS11
25.1614	24.9616	25.284	NaN	NaN	NaN	Q13137	Calcium-binding and coiled-coil domain-containing protein 2	CALCOCO2	+	4.57737	1.83806	response to chemical stimulus;response to cytokine stimulus;response to interferon-gamma;response to organic substance;response to stimulus;viral reproduction	binding;identical protein binding;protein binding;protein dimerization activity;protein homodimerization activity	cell part;cytoplasm;cytoplasmic part;cytoskeleton;Golgi apparatus;intracellular membrane-bounded organelle;intracellular non-membrane-bounded organelle;intracellular organelle;intracellular part;membrane;membrane-bounded organelle;non-membrane-bounded organelle;nucleus;organelle;perinuclear region of cytoplasm		10	10	10	28	28	28	52.253	0	155.94	1606200000	9.2058	35	1.83806	0.00164626	4.57737	4.12785	Q13137	Q13137	Calcium-binding and coiled-coil domain-containing protein 2	CALCOCO2
25.4437	25.1531	24.8809	NaN	NaN	NaN	Q9UER7	Death domain-associated protein 6	DAXX	+	4.55948	4.22405	activation of JUN kinase activity;activation of MAPK activity;androgen receptor signaling pathway;apoptosis;biological regulation;biosynthetic process;cell cycle cytokinesis;cell cycle process;cell death;cellular biosynthetic process;cellular component assembly;cellular component assembly at cellular level;cellular component organization;cellular component organization at cellular level;cellular …	androgen receptor binding;binding;enzyme activator activity;enzyme binding;enzyme regulator activity;heat shock protein binding;histone binding;hormone receptor binding;identical protein binding;kinase activator activity;kinase binding;kinase regulator activity;molecular transducer activity;nuclear hormone receptor binding;p53 binding;protein binding;protein binding transcription factor activity;…	cell part;chromatin;chromatin remodeling complex;chromosomal part;chromosome, centromeric region;cytoplasm;cytoplasmic part;cytosol;heterochromatin;intracellular membrane-bounded organelle;intracellular non-membrane-bounded organelle;intracellular organelle;intracellular organelle part;intracellular part;macromolecular complex;membrane-bounded organelle;non-membrane-bounded organelle;nuclear body…	Amyotrophic lateral sclerosis (ALS);MAPK signaling pathway	14	14	14	24.2	24.2	24.2	81.372	0	220.8	1580500000	9.19879	34	4.22405	0	4.55948	17.7115	Q9UER7	Q9UER7	Death domain-associated protein 6	DAXX
26.0832	26.3521	26.3004	NaN	NaN	23.3589	P62910	60S ribosomal protein L32	RPL32	+	4.51139	2.23253	biosynthetic process;catabolic process;cellular biosynthetic process;cellular catabolic process;cellular component disassembly;cellular component disassembly at cellular level;cellular component organization;cellular component organization at cellular level;cellular component organization or biogenesis;cellular component organization or biogenesis at cellular level;cellular macromolecular complex…	structural constituent of ribosome;structural molecule activity	cell part;centrosome;cytoplasm;cytoplasmic part;cytoskeletal part;cytosol;cytosolic large ribosomal subunit;intracellular non-membrane-bounded organelle;intracellular organelle;intracellular organelle part;intracellular part;large ribosomal subunit;macromolecular complex;membrane;microtubule organizing center;non-membrane-bounded organelle;organelle;organelle part;ribonucleoprotein complex	Ribosome	7	7	7	35.6	35.6	35.6	15.86	0	22.784	3630000000	9.55991	26	2.23253	0.000809717	4.51139	5.35799	P62910	P62910	60S ribosomal protein L32	RPL32
25.8152	25.8868	25.9655	NaN	NaN	NaN	O95071	E3 ubiquitin-protein ligase UBR5	UBR5	+	4.38386	5.41239	biological regulation;catabolic process;cell proliferation;cellular catabolic process;cellular macromolecule catabolic process;cellular macromolecule metabolic process;cellular metabolic process;cellular nitrogen compound metabolic process;cellular process;cellular protein metabolic process;cellular response to stimulus;cellular response to stress;DNA metabolic process;DNA repair;intracellular re…	acid-amino acid ligase activity;binding;catalytic activity;cation binding;ion binding;ligase activity;ligase activity, forming carbon-nitrogen bonds;metal ion binding;nucleic acid binding;RNA binding;small conjugating protein ligase activity;transition metal ion binding;ubiquitin-protein ligase activity;ubiquitin-ubiquitin ligase activity;zinc ion binding	cell part;cytoplasm;intracellular membrane-bounded organelle;intracellular organelle;intracellular organelle part;intracellular part;membrane;membrane-bounded organelle;nuclear part;nucleoplasm;nucleus;organelle;organelle part	Ubiquitin mediated proteolysis	38	38	38	19.3	19.3	19.3	309.35	0	253.1	2582500000	9.41204	85	5.41239	0	4.38386	35.2414	O95071	O95071	E3 ubiquitin-protein ligase UBR5	UBR5
25.5565	27.0261	26.7169	NaN	22.741	NaN	Q9BV38	WD repeat-containing protein 18	WDR18	+	4.36493	2.73848	developmental process;multicellular organismal development;multicellular organismal process		cell part;cytoplasm;intracellular organelle part;intracellular part;nuclear part;nucleoplasm;organelle part		12	12	12	29.6	29.6	29.6	47.405	0	100.35	4122200000	9.61513	34	2.73848	0.00108108	4.36493	7.34866	Q9BV38	Q9BV38	WD repeat-containing protein 18	WDR18
26.4393	25.0157	26.4952	NaN	22.5799	21.7272	P26599	Polypyrimidine tract-binding protein 1	PTBP1	+	4.32484	2.38026	alternative nuclear mRNA splicing, via spliceosome;biological regulation;cellular macromolecule metabolic process;cellular metabolic process;cellular nitrogen compound metabolic process;cellular process;gene expression;macromolecule metabolic process;metabolic process;mRNA metabolic process;mRNA processing;negative regulation of biological process;negative regulation of cell differentiation;negat…	binding;nucleic acid binding;nucleotide binding;poly-pyrimidine tract binding;pre-mRNA binding;RNA binding;single-stranded RNA binding	cell part;extracellular membrane-bounded organelle;extracellular organelle;extracellular region part;extracellular vesicular exosome;intracellular non-membrane-bounded organelle;intracellular organelle;intracellular organelle part;intracellular part;membrane;membrane-bounded organelle;membrane-bounded vesicle;non-membrane-bounded organelle;nuclear part;nucleolus;nucleoplasm;organelle;organelle pa…		12	12	12	40.9	40.9	40.9	57.221	0	163.98	3131700000	9.49578	47	2.38026	0.000873362	4.32484	5.8855	P26599;O95758	P26599	Polypyrimidine tract-binding protein 1	PTBP1
24.8924	24.7168	24.5442	NaN	NaN	NaN	Q9BZE4	Nucleolar GTP-binding protein 1	GTPBP4	+	4.30469	2.73318	biological regulation;cell differentiation;cellular component biogenesis;cellular component biogenesis at cellular level;cellular component organization or biogenesis;cellular component organization or biogenesis at cellular level;cellular developmental process;cellular process;developmental process;metabolic process;negative regulation of binding;negative regulation of biological process;negativ…	binding;catalytic activity;GTP binding;GTPase activity;guanyl nucleotide binding;guanyl ribonucleotide binding;hydrolase activity;hydrolase activity, acting on acid anhydrides;hydrolase activity, acting on acid anhydrides, in phosphorus-containing anhydrides;nucleoside-triphosphatase activity;nucleotide binding;purine nucleotide binding;purine ribonucleoside triphosphate binding;purine ribonucleo…	cell part;cytoplasm;cytoplasmic part;Golgi apparatus;intracellular membrane-bounded organelle;intracellular non-membrane-bounded organelle;intracellular organelle;intracellular organelle part;intracellular part;membrane;membrane-bounded organelle;non-membrane-bounded organelle;nuclear membrane;nuclear part;nucleolus;nucleus;organelle;organelle membrane;organelle part;perinuclear region of cytopla…	Ribosome biogenesis in eukaryotes	17	17	17	30.3	30.3	30.3	73.964	0	78.19	1155800000	9.06288	36	2.73318	0.00106952	4.30469	7.32492	Q9BZE4	Q9BZE4	Nucleolar GTP-binding protein 1	GTPBP4
25.0451	24.843	24.9826	NaN	NaN	NaN	P23497	Nuclear autoantigen Sp-100	SP100	+	4.27235	2.59519	anatomical structure homeostasis;biological regulation;biosynthetic process;cell surface receptor linked signaling pathway;cellular biosynthetic process;cellular component organization;cellular component organization at cellular level;cellular component organization or biogenesis;cellular component organization or biogenesis at cellular level;cellular macromolecule biosynthetic process;cellular m…	binding;chromatin binding;chromo shadow domain binding;DNA binding;enzyme binding;identical protein binding;kinase binding;nucleic acid binding;protein binding;protein binding transcription factor activity;protein dimerization activity;protein domain specific binding;protein homodimerization activity;transcription coactivator activity;transcription cofactor activity;transcription corepressor acti…	cell part;cytoplasm;intracellular membrane-bounded organelle;intracellular non-membrane-bounded organelle;intracellular organelle;intracellular organelle part;intracellular part;membrane-bounded organelle;non-membrane-bounded organelle;nuclear body;nuclear part;nuclear periphery;nucleolus;nucleoplasm;nucleoplasm part;nucleus;organelle;organelle part;PML body		13	13	13	17.9	17.9	17.9	100.42	0	102.65	1354900000	9.13191	34	2.59519	0.001	4.27235	6.72965	P23497;Q9H930	P23497	Nuclear autoantigen Sp-100	SP100
24.5788	25.6387	25.645	NaN	21.6853	NaN	Q6PKG0	La-related protein 1	LARP1	+	4.2278	3.04911	biological regulation;cell proliferation;cellular process;cellular response to stimulus;intracellular signal transduction;positive regulation of autophagy;positive regulation of biological process;positive regulation of biosynthetic process;positive regulation of catabolic process;positive regulation of cell communication;positive regulation of cellular biosynthetic process;positive regulation of…	binding;eukaryotic initiation factor 4E binding;mRNA 3'-UTR binding;mRNA 5'-UTR binding;mRNA binding;nucleic acid binding;protein binding;RNA binding;RNA cap binding;translation activator activity;translation initiation factor binding;translation regulator activity;translation regulator activity, nucleic acid binding	cell part;cytoplasm;intracellular organelle part;intracellular part;membrane;nuclear part;nucleoplasm;organelle part		17	17	17	24	24	24	123.51	0	155.66	1880600000	9.2743	49	3.04911	0.000765957	4.2278	8.86804	Q6PKG0;Q659C4	Q6PKG0	La-related protein 1	LARP1
25.6334	25.3332	25.3933	NaN	NaN	NaN	Q96B23	Uncharacterized protein C18orf25	C18orf25	+	4.12893	3.93567					6	6	6	20.6	20.6	20.6	43.324	0	91.44	1891700000	9.27685	16	3.93567	0	4.12893	14.9711	Q96B23	Q96B23	Uncharacterized protein C18orf25	C18orf25
25.5377	25.7258	25.4554	NaN	NaN	NaN	O43719	HIV Tat-specific factor 1	HTATSF1	+	4.11977	2.81208	biological regulation;biosynthetic process;cellular biosynthetic process;cellular macromolecule biosynthetic process;cellular macromolecule metabolic process;cellular metabolic process;cellular nitrogen compound metabolic process;cellular process;macromolecule biosynthetic process;macromolecule metabolic process;metabolic process;nitrogen compound metabolic process;nucleic acid metabolic process;…	binding;nucleotide binding	cell part;intracellular membrane-bounded organelle;intracellular organelle;intracellular organelle part;intracellular part;membrane-bounded organelle;nuclear part;nucleoplasm;nucleus;organelle;organelle part		19	19	19	32.7	32.7	32.7	85.852	0	323.31	2280100000	9.35795	58	2.81208	0.000610169	4.11977	7.68572	O43719	O43719	HIV Tat-specific factor 1	HTATSF1
26.7637	26.9696	27.1888	NaN	23.9578	23.7099	P62841	40S ribosomal protein S15	RPS15	+	4.1084	1.8628	biosynthetic process;catabolic process;cell differentiation;cellular biosynthetic process;cellular catabolic process;cellular component assembly;cellular component assembly at cellular level;cellular component biogenesis;cellular component biogenesis at cellular level;cellular component disassembly;cellular component disassembly at cellular level;cellular component organization;cellular component…	binding;DNA binding;nucleic acid binding;structural constituent of ribosome;structural molecule activity	adherens junction;anchoring junction;cell junction;cell part;cell-substrate adherens junction;cell-substrate junction;cytoplasm;cytoplasmic part;cytosol;cytosolic small ribosomal subunit;focal adhesion;intracellular membrane-bounded organelle;intracellular organelle;intracellular organelle part;intracellular part;macromolecular complex;membrane;membrane-bounded organelle;nuclear part;nucleoplasm;…	Ribosome	4	4	4	40.7	40.7	40.7	17.04	0	125.49	6395000000	9.80584	41	1.8628	0.00166897	4.1084	4.19824	P62841	P62841	40S ribosomal protein S15	RPS15
25.29	25.2823	25.2088	NaN	NaN	NaN	O00566	U3 small nucleolar ribonucleoprotein protein MPP10	MPHOSPH10	+	4.03688	3.33963	biological regulation;cellular macromolecule metabolic process;cellular metabolic process;cellular nitrogen compound metabolic process;cellular process;macromolecule metabolic process;maturation of SSU-rRNA;metabolic process;ncRNA metabolic process;ncRNA processing;negative regulation of catalytic activity;negative regulation of hydrolase activity;negative regulation of molecular function;negativ…		cell part;chromosome;intracellular non-membrane-bounded organelle;intracellular organelle;intracellular organelle part;intracellular part;macromolecular complex;Mpp10 complex;non-membrane-bounded organelle;nuclear part;nucleolar part;nucleolus;organelle;organelle part;preribosome;protein complex;ribonucleoprotein complex;small nucleolar ribonucleoprotein complex;small-subunit processome	Ribosome biogenesis in eukaryotes	15	15	15	23.2	23.2	23.2	78.863	0	156.75	1668800000	9.2224	41	3.33963	0.000964286	4.03688	10.5449	O00566	O00566	U3 small nucleolar ribonucleoprotein protein MPP10	MPHOSPH10
25.8768	25.6135	25.2737	NaN	NaN	NaN	O95373	Importin-7	IPO7	+	4.02665	3.24335	biological regulation;cellular process;cellular response to stimulus;defense response;establishment of localization;establishment of localization in cell;establishment of protein localization;immune response;immune system process;innate immune response;intracellular protein transport;intracellular transport;nuclear import;nuclear transport;nucleocytoplasmic transport;protein import;protein import…	binding;enzyme binding;enzyme regulator activity;GTPase binding;GTPase regulator activity;nucleoside-triphosphatase regulator activity;protein binding;Ran GTPase binding;Ras GTPase binding;small GTPase binding;transporter activity	cell part;cytoplasm;intracellular organelle part;intracellular part;macromolecular complex;membrane;membrane part;nuclear part;nuclear pore;nucleoplasm;organelle part;pore complex;protein complex		15	15	15	17.9	17.9	17.9	119.52	0	230.79	2101300000	9.32249	40	3.24335	0.000907563	4.02665	9.95897	O95373	O95373	Importin-7	IPO7
25.224	25.0844	25.2976	NaN	NaN	NaN	Q15648	Mediator of RNA polymerase II transcription subunit 1	MED1	+	4.00315	4.40919	alcohol metabolic process;amine metabolic process;anatomical structure development;anatomical structure formation involved in morphogenesis;anatomical structure morphogenesis;androgen biosynthetic process;androgen metabolic process;androgen receptor signaling pathway;angiogenesis;appendage morphogenesis;benzene-containing compound metabolic process;biological regulation;biosynthetic process;body …	binding;chromatin binding;chromatin DNA binding;core promoter binding;core promoter proximal region DNA binding;core promoter proximal region sequence-specific DNA binding;DNA binding;estrogen receptor binding;hormone receptor binding;LBD domain binding;ligand-dependent nuclear receptor binding;ligand-dependent nuclear receptor transcription coactivator activity;nuclear hormone receptor binding;n…	cell part;chromatin;chromosomal part;intracellular membrane-bounded organelle;intracellular non-membrane-bounded organelle;intracellular organelle;intracellular organelle part;intracellular part;macromolecular complex;mediator complex;membrane;membrane-bounded organelle;non-membrane-bounded organelle;nuclear part;nucleolus;nucleoplasm;nucleoplasm part;nucleus;organelle;organelle part;protein comp…		24	24	24	23	23	23	168.48	0	234.74	1605000000	9.20548	58	4.40919	0	4.00315	19.7235	Q15648	Q15648	Mediator of RNA polymerase II transcription subunit 1	MED1
24.4945	24.6005	24.5258	NaN	NaN	NaN	Q13868	Exosome complex component RRP4	EXOSC2	+	3.96301	6.43821	biological regulation;catabolic process;cellular catabolic process;cellular localization;cellular macromolecule catabolic process;cellular macromolecule localization;cellular macromolecule metabolic process;cellular metabolic process;cellular nitrogen compound metabolic process;cellular process;cleavage involved in rRNA processing;CUT catabolic process;CUT metabolic process;exonucleolytic nuclear…	3'-5' exonuclease activity;3'-5'-exoribonuclease activity;7S RNA binding;binding;catalytic activity;exonuclease activity;exonuclease activity, active with either ribo- or deoxyribonucleic acids and producing 5'-phosphomonoesters;exoribonuclease activity;exoribonuclease activity, producing 5'-phosphomonoesters;hydrolase activity;hydrolase activity, acting on ester bonds;nuclease activity;nucleic a…	cell part;cytoplasm;cytoplasmic exosome (RNase complex);cytoplasmic part;cytosol;exosome (RNase complex);intracellular membrane-bounded organelle;intracellular non-membrane-bounded organelle;intracellular organelle;intracellular organelle part;intracellular part;macromolecular complex;membrane-bounded organelle;non-membrane-bounded organelle;nuclear exosome (RNase complex);nuclear part;nucleolus;…	RNA degradation	12	12	12	45.7	45.7	45.7	32.789	0	135.69	1147700000	9.05983	30	6.43821	0	3.96301	63.6665	Q13868	Q13868	Exosome complex component RRP4	EXOSC2
27.885	27.2377	26.9142	24.6095	24.2979	NaN	P62753	40S ribosomal protein S6	RPS6	+	3.91244	1.67322	activation-induced cell death of T cells;anatomical structure development;anatomical structure morphogenesis;apoptosis;biological regulation;biosynthetic process;carbohydrate homeostasis;catabolic process;cell activation;cell activation involved in immune response;cell cycle checkpoint;cell cycle phase;cell cycle process;cell death;cell development;cell differentiation;cell proliferation;cell sur…	binding;enzyme binding;kinase binding;protein binding;protein kinase binding;structural constituent of ribosome;structural molecule activity	cell body;cell part;cell projection;cytoplasm;cytoplasmic part;cytosol;cytosolic small ribosomal subunit;dendrite;intracellular membrane-bounded organelle;intracellular non-membrane-bounded organelle;intracellular organelle;intracellular organelle part;intracellular part;macromolecular complex;membrane;membrane-bounded organelle;neuron projection;non-membrane-bounded organelle;nuclear part;nucleo…	Insulin signaling pathway;mTOR signaling pathway;Ribosome	12	12	12	30.5	30.5	30.5	28.68	0	110.23	7829000000	9.89371	52	1.67322	0.00329712	3.91244	3.67904	P62753	P62753	40S ribosomal protein S6	RPS6
25.2256	25.2352	25.03	NaN	NaN	NaN	Q5T5Y3	Calmodulin-regulated spectrin-associated protein 1	CAMSAP1	+	3.90628	4.10843	biological regulation;cell projection organization;cellular component organization;cellular component organization at cellular level;cellular component organization or biogenesis;cellular component organization or biogenesis at cellular level;cellular process;cytoskeleton organization;neuron projection development;organelle organization;regulation of anatomical structure morphogenesis;regulation …	binding;calmodulin binding;cytoskeletal protein binding;microtubule binding;protein binding;spectrin binding;tubulin binding	cell part;cytoplasm;cytoskeletal part;intracellular organelle part;intracellular part;macromolecular complex;microtubule;organelle part;protein complex		27	27	27	24.7	24.7	24.7	177.97	0	190.45	1546900000	9.18946	62	4.10843	0	3.90628	16.5586	Q5T5Y3;Q9P1Y5	Q5T5Y3	Calmodulin-regulated spectrin-associated protein 1	CAMSAP1
25.1697	25.3233	25.5772	NaN	NaN	NaN	Q14966	Zinc finger protein 638	ZNF638	+	3.86012	3.09905	biological regulation;biosynthetic process;cellular biosynthetic process;cellular macromolecule biosynthetic process;cellular macromolecule metabolic process;cellular metabolic process;cellular nitrogen compound metabolic process;cellular process;macromolecule biosynthetic process;macromolecule metabolic process;metabolic process;nitrogen compound metabolic process;nucleic acid metabolic process;…	binding;cation binding;DNA binding;double-stranded DNA binding;ion binding;metal ion binding;nucleic acid binding;nucleotide binding;RNA binding;structure-specific DNA binding;transition metal ion binding;zinc ion binding	cell part;cytoplasm;intracellular membrane-bounded organelle;intracellular organelle;intracellular organelle part;intracellular part;membrane-bounded organelle;nuclear body;nuclear part;nuclear speck;nucleoplasm;nucleoplasm part;organelle;organelle part		22	22	22	14.9	14.9	14.9	220.62	0	204.66	1800400000	9.25537	55	3.09905	0.000782609	3.86012	9.13744	Q14966	Q14966	Zinc finger protein 638	ZNF638
26.2693	26.6901	26.2756	20.9446	24.5297	22.1813	O94915	Protein furry homolog-like	FRYL	+	3.8598	1.65803	biological regulation;biosynthetic process;cellular biosynthetic process;cellular macromolecule biosynthetic process;cellular macromolecule metabolic process;cellular metabolic process;cellular nitrogen compound metabolic process;cellular process;macromolecule biosynthetic process;macromolecule metabolic process;metabolic process;nitrogen compound metabolic process;nucleic acid metabolic process;…				47	47	47	19	19	19	339.59	0	323.31	3826300000	9.58278	139	1.65803	0.00327619	3.8598	3.63937	O94915;Q5TBA9	O94915	Protein furry homolog-like	FRYL
25.0011	25.3204	25.0901	NaN	NaN	NaN	Q6NZI2	Polymerase I and transcript release factor	PTRF	+	3.85645	4.32593	biological regulation;biosynthetic process;cellular biosynthetic process;cellular macromolecule biosynthetic process;cellular macromolecule metabolic process;cellular metabolic process;cellular nitrogen compound metabolic process;cellular process;gene expression;macromolecule biosynthetic process;macromolecule metabolic process;metabolic process;nitrogen compound metabolic process;nucleic acid me…	binding;nucleic acid binding;RNA binding;rRNA binding;rRNA primary transcript binding	caveola;cell part;cytoplasm;cytoplasmic part;cytosol;endoplasmic reticulum;intracellular membrane-bounded organelle;intracellular organelle;intracellular organelle part;intracellular part;macromolecular complex;membrane;membrane part;membrane raft;membrane-bounded organelle;mitochondrion;nuclear part;nucleoplasm;nucleus;organelle;organelle part;plasma membrane;plasma membrane part;protein complex		10	10	10	27.2	27.2	27.2	43.476	0	140.25	1584000000	9.19976	42	4.32593	0	3.85645	18.7924	Q6NZI2	Q6NZI2	Polymerase I and transcript release factor	PTRF
27.4736	27.5228	27.2897	NaN	25.4901	24.2725	P46781	40S ribosomal protein S9	RPS9	+	3.85361	1.33135	biological regulation;biosynthetic process;catabolic process;cellular biosynthetic process;cellular catabolic process;cellular component disassembly;cellular component disassembly at cellular level;cellular component organization;cellular component organization at cellular level;cellular component organization or biogenesis;cellular component organization or biogenesis at cellular level;cellular …	binding;nucleic acid binding;RNA binding;rRNA binding;structural constituent of ribosome;structural molecule activity;translation regulator activity	adherens junction;anchoring junction;cell junction;cell part;cell-substrate adherens junction;cell-substrate junction;cytoplasm;cytoplasmic part;cytosol;cytosolic small ribosomal subunit;extracellular membrane-bounded organelle;extracellular organelle;extracellular region part;extracellular vesicular exosome;focal adhesion;intracellular membrane-bounded organelle;intracellular non-membrane-bounde…	Ribosome	11	11	11	41.8	41.8	41.8	22.591	0	37.039	7954200000	9.9006	48	1.33135	0.0108523	3.85361	2.84505	P46781	P46781	40S ribosomal protein S9	RPS9
24.9653	24.8937	25.0874	NaN	NaN	NaN	Q9H4L4	Sentrin-specific protease 3	SENP3	+	3.82712	4.3613		catalytic activity;cysteine-type peptidase activity;hydrolase activity;peptidase activity;peptidase activity, acting on L-amino acid peptides	cell part;cytoplasm;histone methyltransferase complex;intracellular membrane-bounded organelle;intracellular non-membrane-bounded organelle;intracellular organelle;intracellular organelle part;intracellular part;macromolecular complex;membrane-bounded organelle;methyltransferase complex;MLL1 complex;non-membrane-bounded organelle;nuclear part;nucleolus;nucleoplasm part;nucleus;organelle;organelle…		8	8	8	15.9	15.9	15.9	65.009	0	88.218	1379000000	9.13956	25	4.3613	0	3.82712	19.1825	Q9H4L4	Q9H4L4	Sentrin-specific protease 3	SENP3
24.66	24.6604	24.998	NaN	NaN	NaN	Q09028	Histone-binding protein RBBP4	RBBP4	+	3.79852	3.2198	ATP-dependent chromatin remodeling;biological regulation;biosynthetic process;cell cycle;cell cycle process;cellular biosynthetic process;cellular component assembly;cellular component assembly at cellular level;cellular component organization;cellular component organization at cellular level;cellular component organization or biogenesis;cellular component organization or biogenesis at cellular l…	binding;enzyme binding;histone binding;histone deacetylase binding;protein binding	CAF-1 complex;cell part;chromatin;chromatin assembly complex;chromatin remodeling complex;chromosomal part;ESC/E(Z) complex;histone deacetylase complex;histone methyltransferase complex;intracellular membrane-bounded organelle;intracellular organelle;intracellular organelle part;intracellular part;ISWI complex;macromolecular complex;membrane-bounded organelle;methyltransferase complex;nuclear chr…		8	4	4	32.5	23.8	23.8	47.655	0	90.387	1221600000	9.08693	12	3.2198	0.000878049	3.79852	9.82038	Q09028	Q09028	Histone-binding protein RBBP4	RBBP4
24.5523	24.213	24.5676	NaN	NaN	NaN	Q9BWJ5	Splicing factor 3B subunit 5	SF3B5	+	3.79745	2.76129	cellular macromolecule metabolic process;cellular metabolic process;cellular nitrogen compound metabolic process;cellular process;gene expression;macromolecule metabolic process;metabolic process;mRNA metabolic process;mRNA processing;nitrogen compound metabolic process;nuclear mRNA splicing, via spliceosome;nucleic acid metabolic process;nucleobase-containing compound metabolic process;primary m…		cell part;intracellular membrane-bounded organelle;intracellular organelle;intracellular organelle part;intracellular part;macromolecular complex;membrane-bounded organelle;nuclear part;nucleoplasm;nucleus;organelle;organelle part;ribonucleoprotein complex;spliceosomal complex;U12-type spliceosomal complex	Spliceosome	4	4	4	38.4	38.4	38.4	10.135	0	38.892	955590000	8.98027	17	2.76129	0.0010929	3.79745	7.45168	Q9BWJ5	Q9BWJ5	Splicing factor 3B subunit 5	SF3B5
[truncated: 454 more rows]

## Sheet: p62.GATE-16v_postperseus
LFQ intensity p62.GATE-16v_1	LFQ intensity p62.GATE-16v_2	LFQ intensity p62.GATE-16v_3	LFQ intensity GATE-16wt_1	LFQ intensity GATE-16wt_2	LFQ intensity GATE-16wt_3	Majority protein IDs	Protein names	Gene names	Significant difference p62.GATE-16v over GATE-16wt	log2 ratio p62.GATE-16v over GATE-16wt	-Log Student's T-test p-value p62.GATE-16v over GATE-16wt	GOBP name	GOMF name	GOCC name	KEGG name	Peptides	Razor + unique peptides	Unique peptides	Sequence coverage [%]	Unique + razor sequence coverage [%]	Unique sequence coverage [%]	Mol. weight [kDa]	Q-value	Score	Intensity	log 10 intensities	MS/MS count	-Log Student's T-test p-value LFQ intensity p62.GATE-16v LFQ intensity GATE-16wt	Student's T-test q-value LFQ intensity p62.GATE-16v LFQ intensity GATE-16wt	Student's T-test Difference LFQ intensity p62.GATE-16v LFQ intensity GATE-16wt	Student's T-test Test statistic LFQ intensity p62.GATE-16v LFQ intensity GATE-16wt	Protein IDs	Majority protein IDs	Protein names	Gene names
[truncated: 320 more rows]
